# Supplementary material for: Mental health and mental health help-seeking behaviors among first-generation voluntary African migrants: A systematic review
Source: PLoS One. 2024 Mar 18;19(3):e0298634. doi: 10.1371/journal.pone.0298634 (PMC10947684; doi:10.1371/journal.pone.0298634)
Supplement: S1 Appendix — A. CINAHL Search Strategy 15.07.2022. B. Embase Search Strategy 15.07.2022. C. Medline Complete Search Strategy 15.07.2022. D. PsychInfo Search Strategy 15.07.2022. (ZIP) [file pone.0298634.s003.zip]

Archive with 4 entries (4 files):
- S1B_Appendix.txt
- S1C_Appendix.txt
- S1D_Appendix.txt
- S1A_Appendix.txt
