# Supplementary material for: Mental health and mental health help-seeking behaviors among first-generation voluntary African migrants: A systematic review
Source: PLoS One. 2024 Mar 18;19(3):e0298634. doi: 10.1371/journal.pone.0298634 (PMC10947684; doi:10.1371/journal.pone.0298634)
Supplement: S2 Appendix — A. CINAHL Search Strategy 23.05.2023. B. Embase Search Strategy 23.05.2023. C. Medline Complete Search Strategy 23.05.2023. D. PsychInfo Search Strategy 23.05.2023. (ZIP) [file pone.0298634.s004.zip]

Archive with 4 entries (4 files):
- S2B_Appendix.pdf
- S2C_Appendix.xml
- S2D_Appendix.pdf
- S2A_Appendix.xml
