# Supplementary material for: Mental health and mental health help-seeking behaviors among first-generation voluntary African migrants: A systematic review
Source: PLoS One. 2024 Mar 18;19(3):e0298634. doi: 10.1371/journal.pone.0298634 (PMC10947684; doi:10.1371/journal.pone.0298634)
Supplement: S2 Appendix — A. CINAHL Search Strategy 23.05.2023. B. Embase Search Strategy 23.05.2023. C. Medline Complete Search Strategy 23.05.2023. D. PsychInfo Search Strategy 23.05.2023. (ZIP) [file pone.0298634.s004.zip › S2C_Appendix.xml]

<records>
<rec resultID="1">
  <header shortDbName="mnh" longDbName="MEDLINE with Full Text" uiTerm="36814209">
    <controlInfo>
      <bkinfo />
      <jinfo>
        <jtl>BMC public health</jtl>
        <jtl>BMC Public Health</jtl>
        <issn type="Electronic">1471-2458</issn>
      </jinfo>
      <pubinfo>
        <dt year="2023" month="02" day="22">2023 Feb 22</dt>
        <vid>23</vid>
        <iid>1</iid>
        <place>England</place>
      </pubinfo>
      <artinfo>
        <ui type="pmid">36814209</ui>
        <ui type="doi">10.1186/s12889-023-15287-6</ui>
        <pages>376</pages>
        <formats>
          <fmt type="HTML Full Text" />
          <fmt type="PDF" />
        </formats>
        <tig>
          <atl>Cross-sectional study of factors affecting the receipt of mental health education in older migrants in China.</atl>
        </tig>
        <aug>
          <au>Wang W</au>
          <au>Song J</au>
          <au>Fan C</au>
          <au>Li Q</au>
          <au>Ma D</au>
          <au>Yin W</au>
        </aug>
        <sug>
          <subj type="geographic">China</subj>
          <subj type="major">Transients and Migrants</subj>
          <subj type="unclass">Middle Aged</subj>
          <subj type="unclass">Humans</subj>
          <subj type="unclass">Aged</subj>
          <subj type="unclass">Cross-Sectional Studies</subj>
          <subj type="unclass">Socioeconomic Factors</subj>
          <subj type="unclass">Health Education</subj>
          <subj type="unclass">China epidemiology</subj>
        </sug>
        <ab>Population migration in China has increasingly included middle-aged and older populations. Relatedly, the lack of mental health education among China's older migrants is still an important but neglected problem. This study aimed to understand the current situation of mental health education received by the older migrant population in China and to explore related influencing factors.</ab>
        <ab>This cross-sectional study included 5729 older migrants who participated in the 2017 China Migrants Dynamic Survey. The independent variables included four components: demographic and socioeconomic characteristics, migration factors, public health service utilization, and social integration factors. Data were analyzed using the chi-square test for single factors and a binary logistic regression model for multiple factors.</ab>
        <ab>A total of 1749 older migrants received mental health education, for a receipt rate of 30.53%. Regression analysis showed that older migrant individuals who had an average monthly household income &gt; 3000 CNY, self-rated their health as healthy, had chronic diseases, had heard of National Basic Public Health Services, had established health records, received ≥2 types of health education were willing to integrate into the local population, and were highly involved in the community were more likely to receive mental health education. Older migrants who were ≥ 70 years old, had an elementary school education or below, had difficulties in the local community, had migrated ≥11 years prior, moved for their offspring, and moved across provinces were less likely to receive mental health education.</ab>
        <ab>The older migrant population does not receive sufficient mental health education. Mental health interventions should be tailored to the characteristics of older migrants to increase their mental health literacy and meet their psychological needs.</ab>
        <pubtype>Journal Article</pubtype>
        <doctype>Research Support, Non-U.S. Gov't</doctype>
      </artinfo>
      <language code="eng">English</language>
    </controlInfo>
    <displayInfo>
      <pLink>
        <url>https://search.ebscohost.com/login.aspx?direct=true&amp;AuthType=sso&amp;db=mnh&amp;AN=36814209&amp;site=ehost-live&amp;custid=s2775460</url>
      </pLink>
    </displayInfo>
  </header>
</rec>
<rec resultID="2">
  <header shortDbName="mnh" longDbName="MEDLINE with Full Text" uiTerm="36430062">
    <controlInfo>
      <bkinfo />
      <jinfo>
        <jtl>International journal of environmental research and public health</jtl>
        <jtl>Int J Environ Res Public Health</jtl>
        <issn type="Electronic">1660-4601</issn>
      </jinfo>
      <pubinfo>
        <dt year="2022" month="11" day="20">2022 Nov 20</dt>
        <vid>19</vid>
        <iid>22</iid>
        <place>Switzerland</place>
      </pubinfo>
      <artinfo>
        <ui type="pmid">36430062</ui>
        <ui type="doi">10.3390/ijerph192215343</ui>
        <formats>
          <fmt type="HTML Full Text" />
          <fmt type="PDF" />
        </formats>
        <tig>
          <atl>Coping and Protective Factors of Mental Health: An Examination of African American and US Caribbean Black Women Exposed to IPV from a Nationally Representative Sample.</atl>
        </tig>
        <aug>
          <au>Parnell RN</au>
          <au>Lacey KK</au>
          <au>Wood M</au>
        </aug>
        <sug>
          <subj type="geographic">Caribbean Region</subj>
          <subj type="major">Black or African American</subj>
          <subj type="major">Intimate Partner Violence</subj>
          <subj type="unclass">Female</subj>
          <subj type="unclass">Humans</subj>
          <subj type="unclass">Mental Health</subj>
          <subj type="unclass">Protective Factors</subj>
          <subj type="unclass">Adaptation, Psychological</subj>
          <subj type="unclass">Caribbean Region</subj>
        </sug>
        <ab>Existing research continues to highlight the harm that intimate partner violence (IPV) can pose to health and well-being. However, little is done to understand the effectiveness of coping and protective mechanisms in helping women manage under adverse circumstances. The current study addresses the mental health of US Black women and the role of coping and protective moderators. An analysis of data from the National Survey of American Life (2001-2003), the most comprehensive survey on the health of US Blacks, was conducted. The association between severe physical intimate partner violence and mental health outcomes were confirmed. Resilience moderated the relationship between severe intimate partner violence and mood disorder among US Black women, but this differed between African American and Caribbean Blacks. Resilience, emotional family support, and spirituality reduced the likelihood of having a mental health condition for some African American and Caribbean Black women, while the opposite was found for religiosity. Demographic factors were also associated with mental health conditions and behaviors. The study draws our attention to potential coping and protective mechanisms that could be incorporated into counseling and intervention practices while recognizing factors that may be harmful to the mental health of individuals.</ab>
        <pubtype>Journal Article</pubtype>
        <doctype>Research Support, Non-U.S. Gov't</doctype>
      </artinfo>
      <language code="eng">English</language>
    </controlInfo>
    <displayInfo>
      <pLink>
        <url>https://search.ebscohost.com/login.aspx?direct=true&amp;AuthType=sso&amp;db=mnh&amp;AN=36430062&amp;site=ehost-live&amp;custid=s2775460</url>
      </pLink>
    </displayInfo>
  </header>
</rec>
<rec resultID="3">
  <header shortDbName="mnh" longDbName="MEDLINE with Full Text" uiTerm="36696610">
    <controlInfo>
      <bkinfo />
      <jinfo>
        <jtl>American journal of public health</jtl>
        <jtl>Am J Public Health</jtl>
        <issn type="Electronic">1541-0048</issn>
      </jinfo>
      <pubinfo>
        <dt year="2023" month="01" day="01">2023 Jan</dt>
        <vid>113</vid>
        <iid>S1</iid>
        <place>United States</place>
      </pubinfo>
      <artinfo>
        <ui type="pmid">36696610</ui>
        <ui type="doi">10.2105/AJPH.2022.307165</ui>
        <pages>S72-S79</pages>
        <formats>
          <fmt type="HTML Full Text" />
          <fmt type="PDF" />
        </formats>
        <tig>
          <atl>Strategies for Naming and Addressing Structural Racism in Immigrant Mental Health.</atl>
        </tig>
        <aug>
          <au>Cerda IH</au>
          <au>Macaranas AR</au>
          <au>Liu CH</au>
          <au>Chen JA</au>
        </aug>
        <sug>
          <subj type="major">Emigrants and Immigrants</subj>
          <subj type="major">Mental Health Services</subj>
          <subj type="major">Racism</subj>
          <subj type="unclass">Humans</subj>
          <subj type="unclass">Health Services Accessibility</subj>
          <subj type="unclass">Mental Health</subj>
          <subj type="unclass">Systemic Racism</subj>
        </sug>
        <ab>Immigrants account for 13.7% of the US population, and the great majority of these individuals originate from Latin America or Asia. Immigrant communities experience striking inequities in mental health care, particularly lower rates of mental health service use despite significant stressors. Structural barriers are a significant deterrent to obtaining needed care and are often rooted in racist policies and assumptions. Here we review and summarize key pathways by which underlying structural racism contributes to disparities in immigrant mental health, including anti-immigration policies, labor and financial exploitation, and culturally insensitive mental health services. Significant accumulated research evidence regarding these barriers has failed to translate into structural reform and financial investment required to address them, resulting in pronounced costs to both immigrant populations and society at large. We propose specific strategies for addressing relevant structural inequities, including reforming economic and financial policies, community education initiatives, and task-sharing and strengths-based interventions developed in partnership with immigrant communities to promote access to mental health care for populations in dire need of culturally appropriate services. ( Am J Public Health . 2023;113(S1): S72-S79. https://doi.org/10.2105/AJPH.2022.307165).</ab>
        <pubtype>Journal Article</pubtype>
        <doctype>Review</doctype>
      </artinfo>
      <language code="eng">English</language>
    </controlInfo>
    <displayInfo>
      <pLink>
        <url>https://search.ebscohost.com/login.aspx?direct=true&amp;AuthType=sso&amp;db=mnh&amp;AN=36696610&amp;site=ehost-live&amp;custid=s2775460</url>
      </pLink>
    </displayInfo>
  </header>
</rec>
<rec resultID="4">
  <header shortDbName="cmedm" longDbName="MEDLINE" uiTerm="35128958">
    <controlInfo>
      <bkinfo />
      <jinfo>
        <jtl>The Australian and New Zealand journal of psychiatry</jtl>
        <jtl>Aust N Z J Psychiatry</jtl>
        <issn type="Electronic">1440-1614</issn>
      </jinfo>
      <pubinfo>
        <dt year="2022" month="12" day="01">2022 Dec</dt>
        <vid>56</vid>
        <iid>12</iid>
        <place>England</place>
      </pubinfo>
      <artinfo>
        <ui type="pmid">35128958</ui>
        <ui type="doi">10.1177/00048674221075980</ui>
        <pages>1566-1575</pages>
        <formats />
        <tig>
          <atl>Pathways to care for first-generation migrants with first episode psychosis in northwestern metropolitan Melbourne.</atl>
        </tig>
        <aug>
          <au>Waxmann A</au>
          <au>Thompson A</au>
          <au>McGorry P</au>
          <au>O'Donoghue B</au>
        </aug>
        <sug>
          <subj type="geographic">Australia</subj>
          <subj type="major">Transients and Migrants</subj>
          <subj type="major">Psychotic Disorders psychology</subj>
          <subj type="major">Mental Health Services</subj>
          <subj type="unclass">Adolescent</subj>
          <subj type="unclass">Humans</subj>
          <subj type="unclass">Australia epidemiology</subj>
          <subj type="unclass">Surveys and Questionnaires</subj>
        </sug>
        <ab>Understanding the pathways to care for migrants experiencing a first episode of psychosis is important, as they are more likely to experience longer delays to treatment and negative experiences, such as involuntary treatment. Despite the increased risk of developing a psychotic illness and barriers associated with pathways to care, there are limited studies exploring pathways to care in migrants in Australia. This study seeks to examine pathways to care for young people with a first episode of psychosis to a publicly funded youth mental health service.</ab>
        <ab>This study included all young people aged 15-24 years who presented with a first episode of psychosis to the Early Psychosis Prevention and Intervention Centre (EPPIC) between 1 February 2011 and 31 December 2016. Referral sources and place of birth were recorded at the time of presentation. The severity of psychotic symptoms was rated at baseline.</ab>
        <ab>A total of 1220 young people presented with a first episode of psychosis during the study period, including 293 (24.5%) first-generation migrants. First-generation migrants with a first episode of psychosis were more likely to be admitted to hospital than Australian-born youth (odds ratio = 1.67, 95% confidence interval = [1.27, 2.18], p  &lt; 0.001) and this remained significant when controlled for demographic (adjusted odds ratio = 1.41, 95% confidence interval = [1.07, 1.88], p  = 0.016) and clinical factors (adjusted odds ratio = 1.38,95% confidence interval = [1.01, 1.89], p  = 0.044). First-generation migrants were also more likely to have an involuntary admission (odds ratio = 1.67, 95% confidence interval = [1.26, 2.21], p  &lt; 0.001) and this remained significant when controlled for demographic (adjusted odds ratio = 1.42, 95% confidence interval = [1.05, 1.91], p  = 0.022) and clinical factors (adjusted odds ratio = 1.50, 95% confidence interval = [1.08, 2.09], p  = 0.017). Migrants had more severe delusions ( p  = 0.005), bizarre behavior ( p  &lt; 0.001) and positive formal thought disorder ( p  = 0.003) at the time of presentation. Migrants were also more likely to attend the emergency department during their presentation with first episode of psychosis (odds ratio = 1.76, 95% confidence interval = [1.31, 2.36], p  &lt; 0.001).</ab>
        <ab>First-generation migrants who develop a psychotic disorder are at greater risk of experiencing negative pathways to care than the Australian-born population. Further research is needed to identify the factors that lead to migrants being involuntarily admitted to hospital for first episode of psychosis.</ab>
        <pubtype>Journal Article</pubtype>
      </artinfo>
      <language code="eng">English</language>
    </controlInfo>
    <displayInfo>
      <pLink>
        <url>https://search.ebscohost.com/login.aspx?direct=true&amp;AuthType=sso&amp;db=cmedm&amp;AN=35128958&amp;site=ehost-live&amp;custid=s2775460</url>
      </pLink>
    </displayInfo>
  </header>
</rec>
<rec resultID="5">
  <header shortDbName="cmedm" longDbName="MEDLINE" uiTerm="36113160">
    <controlInfo>
      <bkinfo />
      <jinfo>
        <jtl>Transcultural psychiatry</jtl>
        <jtl>Transcult Psychiatry</jtl>
        <issn type="Electronic">1461-7471</issn>
      </jinfo>
      <pubinfo>
        <dt year="2023" month="04" day="01">2023 Apr</dt>
        <vid>60</vid>
        <iid>2</iid>
        <place>England</place>
      </pubinfo>
      <artinfo>
        <ui type="pmid">36113160</ui>
        <ui type="doi">10.1177/13634615221119384</ui>
        <pages>368-382</pages>
        <formats />
        <tig>
          <atl>South Asian youth mental health in Peel Region, Canada: Service provider perspectives.</atl>
        </tig>
        <aug>
          <au>Islam F</au>
          <au>Qasim S</au>
          <au>Ali M</au>
          <au>Hynie M</au>
          <au>Shakya Y</au>
          <au>McKenzie K</au>
        </aug>
        <sug>
          <subj type="geographic">Canada</subj>
          <subj type="major">Emigrants and Immigrants</subj>
          <subj type="major">Mental Health Services</subj>
          <subj type="major">Mental Disorders therapy</subj>
          <subj type="unclass">Humans</subj>
          <subj type="unclass">Male</subj>
          <subj type="unclass">Female</subj>
          <subj type="unclass">Adolescent</subj>
          <subj type="unclass">Mental Health</subj>
          <subj type="unclass">Canada epidemiology</subj>
          <subj type="unclass">Qualitative Research</subj>
        </sug>
        <ab>The Peel Region of Toronto, Canada is home to over a third of the province's South Asian population. Youth are at a vulnerable time period in terms of their mental health. South Asian youth populations may face additional challenges to their mental health such as acculturative stress, intergenerational conflict, and racism and discrimination. This qualitative study set out to understand the mental health concerns and service access barriers experienced by South Asian youth populations in the Peel Region of Toronto, Canada from the perspective of mental health service providers. In-depth semi-structured interviews were carried out with mental health service providers (n  =  22) who work with South Asian youth living in Peel Region. Thematic analysis was used to elucidate themes related to mental health stressors and service access barriers experienced by youth. According to mental health service providers, South Asian youth navigate a number of unique stressors related to the domains of culture, religion, and family dynamics, experiences of discrimination, the impact of migration, beliefs around mental illness and help-seeking, help-seeking trajectories and therapy recommendations, and lastly, sex differences. Mental health service providers outlined steps needed to effectively address the unique mental health challenges, best practice guidelines, and recommendations for working with South Asian youth, families, and communities to provide a practical and nuanced overview on how a multi-level strategy for mental health care can effectively meet the needs of South Asian youth populations.</ab>
        <pubtype>Journal Article</pubtype>
      </artinfo>
      <language code="eng">English</language>
    </controlInfo>
    <displayInfo>
      <pLink>
        <url>https://search.ebscohost.com/login.aspx?direct=true&amp;AuthType=sso&amp;db=cmedm&amp;AN=36113160&amp;site=ehost-live&amp;custid=s2775460</url>
      </pLink>
    </displayInfo>
  </header>
</rec>
<rec resultID="6">
  <header shortDbName="cmedm" longDbName="MEDLINE" uiTerm="35072945">
    <controlInfo>
      <bkinfo />
      <jinfo>
        <jtl>Journal of racial and ethnic health disparities</jtl>
        <jtl>J Racial Ethn Health Disparities</jtl>
        <issn type="Electronic">2196-8837</issn>
      </jinfo>
      <pubinfo>
        <dt year="2023" month="02" day="01">2023 Feb</dt>
        <vid>10</vid>
        <iid>1</iid>
        <place>Switzerland</place>
      </pubinfo>
      <artinfo>
        <ui type="pmid">35072945</ui>
        <ui type="doi">10.1007/s40615-022-01229-2</ui>
        <pages>373-386</pages>
        <formats />
        <tig>
          <atl>Psychosocial Stressors and Coping Strategies Among African Americans During Early Stages of the COVID-19 Pandemic: a Qualitative Study.</atl>
        </tig>
        <aug>
          <au>Gillyard T</au>
          <au>Davis J</au>
          <au>Parham I</au>
          <au>Moss J</au>
          <au>Barre I</au>
          <au>Alexander L</au>
          <au>Cunningham-Erves J</au>
        </aug>
        <sug>
          <subj type="major">COVID-19</subj>
          <subj type="unclass">Young Adult</subj>
          <subj type="unclass">Humans</subj>
          <subj type="unclass">Pandemics</subj>
          <subj type="unclass">Black or African American</subj>
          <subj type="unclass">Adaptation, Psychological</subj>
          <subj type="unclass">Qualitative Research</subj>
        </sug>
        <ab>The disproportionate impact of coronavirus (COVID-19) on African Americans along with associated inequities in social determinants of health (SDOH) and racism increase their vulnerability to the psychosocial impact of COVID-19. This qualitative study applied the socio-ecological model (SEM) to explore psychosocial stressors, coping styles, and needs to improve psychosocial health among unique subgroups of African Americans in early pandemic stages.</ab>
        <ab>Sixty-two African Americans (16 parents, 15 young adults, 16 essential workers, and 15 individuals with underlying medical conditions) participated in qualitative, semi-structured interviews between May and September 2020. Interview data were analyzed based on the SEM using thematic analysis.</ab>
        <ab>The majority (84%) reported being stressed with parents having the highest level. Four themes emerged : (1) our COVID-19 pandemic state of mind, (2) top stressors in the early stages of the COVID-19 pandemic, (3) coping strategies during COVID-19, and (4) needs during the COVID-19 pandemic to reduce stress. While there were similarities, different stressors were experienced among subgroups, which yielded different coping styles and needs from stakeholders across multi-levels to improve their psychosocial health.</ab>
        <ab>Findings suggest current and future pandemic response plans need targeted strategies across multiple levels of influence to address the psychosocial impact of the COVID-19 pandemic on African Americans.</ab>
        <pubtype>Journal Article</pubtype>
        <doctype>Research Support, N.I.H., Extramural</doctype>
      </artinfo>
      <language code="eng">English</language>
    </controlInfo>
    <displayInfo>
      <pLink>
        <url>https://search.ebscohost.com/login.aspx?direct=true&amp;AuthType=sso&amp;db=cmedm&amp;AN=35072945&amp;site=ehost-live&amp;custid=s2775460</url>
      </pLink>
    </displayInfo>
  </header>
</rec>
<rec resultID="7">
  <header shortDbName="cmedm" longDbName="MEDLINE" uiTerm="36974699">
    <controlInfo>
      <bkinfo />
      <jinfo>
        <jtl>Annali dell'Istituto superiore di sanita</jtl>
        <jtl>Ann Ist Super Sanita</jtl>
        <issn type="Electronic">2384-8553</issn>
      </jinfo>
      <pubinfo>
        <dt year="2023" month="01" day="01">2023 Jan-Mar</dt>
        <vid>59</vid>
        <iid>1</iid>
        <place>Italy</place>
      </pubinfo>
      <artinfo>
        <ui type="pmid">36974699</ui>
        <ui type="doi">10.4415/ANN_23_01_02</ui>
        <pages>4-9</pages>
        <formats />
        <tig>
          <atl>Two years of COVID-19. Impacts on accessibility of a mental health service for immigrants and individuals in socio-economic difficulties.</atl>
        </tig>
        <aug>
          <au>Aragona M</au>
          <au>Nicolella G</au>
          <au>Laurendi G</au>
          <au>Cavani A</au>
          <au>Costanzo G</au>
          <au>Mirisola C</au>
        </aug>
        <sug>
          <subj type="major">COVID-19 epidemiology</subj>
          <subj type="major">Mental Health Services</subj>
          <subj type="major">Emigrants and Immigrants</subj>
          <subj type="unclass">Humans</subj>
          <subj type="unclass">Pandemics</subj>
          <subj type="unclass">Communicable Disease Control</subj>
          <subj type="unclass">Socioeconomic Factors</subj>
        </sug>
        <ab>Mental health services utilization decreased dramatically during the COVID-19 pandemic. For persons who are highly vulnerable and at risk of health and social care exclusion, restrictions negatively affected the accessibility to treatments and their mental conditions.</ab>
        <ab>All psychiatric and psychological interviews carried out at National Institute for Health, Migration and Poverty (INMP) Italy from January 2018 to February 2022 were included in the study. To measure services use, an interrupted time-series analysis using March 2020 as the starting data of COVID-19 pandemic period was considered, and first visits vs follow-up session numbered.</ab>
        <ab>A significant decrease was observed in March 2020 due to the lockdown restrictive measures (p&lt;0.001). Later on, the number of psychological interventions significantly increased (p&lt;0.05), whereas the increment of the psychiatric interventions was not significant. By the end of February 2022 the number of visits returned to pre-COVID-19 levels, although recovery was slower than expected, especially for psychiatric visits.</ab>
        <ab>After a dramatic drop during the lockdown, access to mental health out-patient clinics slowly returned to pre-pandemic levels in the next two years. Considering that mental health needs have increased during the pandemic, mental health services should improve their efforts to reduce barriers of access and to implement outreach referral.</ab>
        <pubtype>Journal Article</pubtype>
      </artinfo>
      <language code="eng">English</language>
    </controlInfo>
    <displayInfo>
      <pLink>
        <url>https://search.ebscohost.com/login.aspx?direct=true&amp;AuthType=sso&amp;db=cmedm&amp;AN=36974699&amp;site=ehost-live&amp;custid=s2775460</url>
      </pLink>
    </displayInfo>
  </header>
</rec>
<rec resultID="8">
  <header shortDbName="cmedm" longDbName="MEDLINE" uiTerm="36036330">
    <controlInfo>
      <bkinfo />
      <jinfo>
        <jtl>Journal of immigrant and minority health</jtl>
        <jtl>J Immigr Minor Health</jtl>
        <issn type="Electronic">1557-1920</issn>
      </jinfo>
      <pubinfo>
        <dt year="2023" month="04" day="01">2023 Apr</dt>
        <vid>25</vid>
        <iid>2</iid>
        <place>United States</place>
      </pubinfo>
      <artinfo>
        <ui type="pmid">36036330</ui>
        <ui type="doi">10.1007/s10903-022-01396-8</ui>
        <pages>306-314</pages>
        <formats />
        <tig>
          <atl>Immigration Enforcement and Hispanic Youth Substance Use: Is Depression a Mediator?</atl>
        </tig>
        <aug>
          <au>Anderson M</au>
          <au>Giano Z</au>
          <au>Shreffler KM</au>
          <au>Cox RB</au>
          <au>Croff JM</au>
        </aug>
        <sug>
          <subj type="major">Emigration and Immigration</subj>
          <subj type="major">Substance-Related Disorders</subj>
          <subj type="unclass">Humans</subj>
          <subj type="unclass">Adolescent</subj>
          <subj type="unclass">Depression psychology</subj>
          <subj type="unclass">Hispanic or Latino psychology</subj>
          <subj type="unclass">Regression Analysis</subj>
        </sug>
        <ab>Hispanic adolescents report earlier onset and higher substance use rates than their non-Hispanic White and Black peers. This study examines the associations between the immigration-related arrest of a family member and substance use among Hispanic early adolescents and explores the mediating role of depressive symptoms as the mechanism explaining the association. We apply a mediated multiple linear regression analysis on 661 Hispanic youth attending 7th grade in an urban school district in a south-central, new arrival state. We found that Hispanic early adolescents who experienced the immigration-related arrest of a family member reported significantly higher substance use than Hispanic youth who did not experience the arrest of a family member due to immigration enforcement. Moreover, we found this relationship to be fully mediated by depressive symptoms. Findings suggest that even though the majority of Hispanic youth in the U.S. are citizens, experiencing the immigration-related arrest of a family member is not uncommon and has critical implications for poor mental health and maladaptive coping behaviors.</ab>
        <pubtype>Journal Article</pubtype>
      </artinfo>
      <language code="eng">English</language>
    </controlInfo>
    <displayInfo>
      <pLink>
        <url>https://search.ebscohost.com/login.aspx?direct=true&amp;AuthType=sso&amp;db=cmedm&amp;AN=36036330&amp;site=ehost-live&amp;custid=s2775460</url>
      </pLink>
    </displayInfo>
  </header>
</rec>
<rec resultID="9">
  <header shortDbName="cmedm" longDbName="MEDLINE" uiTerm="37122281">
    <controlInfo>
      <bkinfo />
      <jinfo>
        <jtl>Health promotion practice</jtl>
        <jtl>Health Promot Pract</jtl>
        <issn type="Print">1524-8399</issn>
      </jinfo>
      <pubinfo>
        <dt year="2023" month="05" day="01">2023 May</dt>
        <vid>24</vid>
        <iid>3</iid>
        <place>United States</place>
      </pubinfo>
      <artinfo>
        <ui type="pmid">37122281</ui>
        <ui type="doi">10.1177/15248399231153171</ui>
        <pages>404-405</pages>
        <formats />
        <tig>
          <atl>He Looks Like My Father.</atl>
        </tig>
        <aug>
          <au>White Jones A</au>
        </aug>
        <sug>
          <subj type="major">Racism</subj>
          <subj type="unclass">Adult</subj>
          <subj type="unclass">Female</subj>
          <subj type="unclass">Humans</subj>
          <subj type="unclass">Male</subj>
          <subj type="unclass">Black or African American</subj>
          <subj type="unclass">Emotions</subj>
          <subj type="unclass">Fathers</subj>
          <subj type="unclass">Poetry as Topic</subj>
        </sug>
        <ab>Social media has kept us connected in many ways but for Black adults, it can be a harrowing reminder of the treatment of Black bodies. This poem was crafted from focus group data on a study of the effects of vicarious racism on the mental health of Black adults in the wake of George Floyd's death in 2020. This poem uses elements of found poetry and incorporates texts from the narrative (re)telling of Black adults' emotional impact of seeing racially and police-involved killings of Black men. Participants expressed feelings of anger, powerlessness, and sadness and how watching these videos has led to avoidance behavior for the sake of coping. In this poem titled "He Looks like My Father," the participant shares a memory of the last video that they watched on social media in 2014 and why they continue to avoid this type of content. It's traumatizing. It is important to fully reflect on these stories as Black Americans struggle with staying informed and preserving their mental health while being inundated by a continuous feedback loop of Black death. The elements of this poem incorporate repetition and the bolded words are verbatim text from the participant transcript. I acknowledge that my positionality being a Black American woman, with a Black father, and having shared the embodied experience of witnessing Black death via social media influenced the meaning of this poem. As we continue to see a focus on naming racism as a public health threat, this form of vicarious racism is salient and should be explored as health professionals dig deeper into understanding the many ways racism permeates the lives of Black, is a daily stressor, and is a social determinant of mental health equity. These are the narratives from muted lips to unveil your eyes. To view the original version of this poem, see the supplemental material section of this article online.</ab>
        <pubtype>Journal Article</pubtype>
      </artinfo>
      <language code="eng">English</language>
    </controlInfo>
    <displayInfo>
      <pLink>
        <url>https://search.ebscohost.com/login.aspx?direct=true&amp;AuthType=sso&amp;db=cmedm&amp;AN=37122281&amp;site=ehost-live&amp;custid=s2775460</url>
      </pLink>
    </displayInfo>
  </header>
</rec>
<rec resultID="10">
  <header shortDbName="cmedm" longDbName="MEDLINE" uiTerm="35549951">
    <controlInfo>
      <bkinfo />
      <jinfo>
        <jtl>Transcultural psychiatry</jtl>
        <jtl>Transcult Psychiatry</jtl>
        <issn type="Electronic">1461-7471</issn>
      </jinfo>
      <pubinfo>
        <dt year="2022" month="12" day="01">2022 Dec</dt>
        <vid>59</vid>
        <iid>6</iid>
        <place>England</place>
      </pubinfo>
      <artinfo>
        <ui type="pmid">35549951</ui>
        <ui type="doi">10.1177/13634615221098306</ui>
        <pages>782-796</pages>
        <formats />
        <tig>
          <atl>Impact of COVID-19 and lockdown on mental health and future orientation among young adult asylum seekers in Italy: A mixed-methods study.</atl>
        </tig>
        <aug>
          <au>Ceccon C</au>
          <au>Moscardino U</au>
        </aug>
        <sug>
          <subj type="major">Refugees psychology</subj>
          <subj type="major">COVID-19 prevention &amp; control</subj>
          <subj type="major">Transients and Migrants</subj>
          <subj type="unclass">Young Adult</subj>
          <subj type="unclass">Humans</subj>
          <subj type="unclass">Mental Health</subj>
          <subj type="unclass">Communicable Disease Control</subj>
        </sug>
        <ab>The COVID-19 outbreak caused a worldwide health emergency which disproportionately affected migrants and ethnic minorities. Yet, little is known about the psychosocial effects of the pandemic among refugees and asylum seekers. This study used a convergent parallel mixed-method design to explore knowledge and opinions concerning COVID-19 and the impact of lockdown on perceived mental health and future orientation among 42 young adult asylum seekers residing in northeastern Italy. Participants took part in individual interviews comprising both qualitative and quantitative questions. Qualitative reports were analyzed using thematic content analysis, whereas descriptive statistics and paired sample t -tests were computed on quantitative data. Results indicated that most participants were correctly informed about the nature, origin, and spread of COVID-19, expressed moderate or high satisfaction concerning the clarity of communication about safety measures, and followed them most of the time. Worries about family in the home country, loneliness, fear for own and loved ones' health, and concerns about delays in the asylum application were the most frequently mentioned stressful events. Psychological and physical distress significantly increased, and positive future orientation significantly decreased during the lockdown. However, participants also emphasized the usefulness of instrumental support from social workers and exhibited a resilient attitude characterized by the acceptance of uncertainty, sense of connectedness, and positive outlook. Overall, findings suggest that the current emergency may exacerbate psychological vulnerabilities of asylum seekers due to continued existential uncertainty. Thus, individual and contextual assets should be strengthened to promote psychosocial adjustment and coping resources in the context of the pandemic.</ab>
        <pubtype>Journal Article</pubtype>
        <doctype>Research Support, Non-U.S. Gov't</doctype>
      </artinfo>
      <language code="eng">English</language>
    </controlInfo>
    <displayInfo>
      <pLink>
        <url>https://search.ebscohost.com/login.aspx?direct=true&amp;AuthType=sso&amp;db=cmedm&amp;AN=35549951&amp;site=ehost-live&amp;custid=s2775460</url>
      </pLink>
    </displayInfo>
  </header>
</rec>
<rec resultID="11">
  <header shortDbName="cmedm" longDbName="MEDLINE" uiTerm="34799773">
    <controlInfo>
      <bkinfo />
      <jinfo>
        <jtl>Community mental health journal</jtl>
        <jtl>Community Ment Health J</jtl>
        <issn type="Electronic">1573-2789</issn>
      </jinfo>
      <pubinfo>
        <dt year="2022" month="08" day="01">2022 Aug</dt>
        <vid>58</vid>
        <iid>6</iid>
        <place>United States</place>
      </pubinfo>
      <artinfo>
        <ui type="pmid">34799773</ui>
        <ui type="doi">10.1007/s10597-021-00919-1</ui>
        <pages>1101-1111</pages>
        <formats />
        <tig>
          <atl>Barriers to Accessing Mental Health Services by Migrant Youth.</atl>
        </tig>
        <aug>
          <au>Finnigan C</au>
          <au>Brown J</au>
          <au>Al-Adeimi M</au>
          <au>Al-Abed R</au>
        </aug>
        <sug>
          <subj type="geographic">Canada</subj>
          <subj type="major">Mental Health Services</subj>
          <subj type="major">Transients and Migrants</subj>
          <subj type="unclass">Adolescent</subj>
          <subj type="unclass">Canada</subj>
          <subj type="unclass">Health Services Accessibility</subj>
          <subj type="unclass">Humans</subj>
          <subj type="unclass">Mental Health</subj>
        </sug>
        <ab>The purpose of the study was to identify barriers to accessing mental health services by migrant youth in a middle-sized central Canadian city. We asked participants, "What would stop you from talking to someone about mental health stress?". We interviewed 30 youth aged 16 to 22 who migrated from 10 different countries and lived in Canada for an average of 29 months. The data was analyzed using group concept mapping. The participants identified five concepts: fear of being misunderstood or ignored, desire for confidentiality, lack of trust and understanding, talking about it as not appropriate, and fear of the disclosure process. We compare these results with the literature.</ab>
        <pubtype>Journal Article</pubtype>
        <doctype>Research Support, Non-U.S. Gov't</doctype>
      </artinfo>
      <language code="eng">English</language>
    </controlInfo>
    <displayInfo>
      <pLink>
        <url>https://search.ebscohost.com/login.aspx?direct=true&amp;AuthType=sso&amp;db=cmedm&amp;AN=34799773&amp;site=ehost-live&amp;custid=s2775460</url>
      </pLink>
    </displayInfo>
  </header>
</rec>
<rec resultID="12">
  <header shortDbName="cmedm" longDbName="MEDLINE" uiTerm="35362345">
    <controlInfo>
      <bkinfo />
      <jinfo>
        <jtl>Behavioral sleep medicine</jtl>
        <jtl>Behav Sleep Med</jtl>
        <issn type="Electronic">1540-2010</issn>
      </jinfo>
      <pubinfo>
        <dt year="2023" month="03" day="01">2023 Mar-Apr</dt>
        <vid>21</vid>
        <iid>2</iid>
        <place>England</place>
      </pubinfo>
      <artinfo>
        <ui type="pmid">35362345</ui>
        <ui type="doi">10.1080/15402002.2022.2057986</ui>
        <pages>142-149</pages>
        <formats />
        <tig>
          <atl>Strategies for Controlling Unwanted Intrusive Thoughts and Insomnia Severity in Urban-Residing Young Adult African Americans.</atl>
        </tig>
        <aug>
          <au>Stokes A</au>
          <au>Poindexter M</au>
          <au>Bell K</au>
          <au>Mellman TA</au>
        </aug>
        <sug>
          <subj type="major">Sleep Initiation and Maintenance Disorders</subj>
          <subj type="unclass">Humans</subj>
          <subj type="unclass">Young Adult</subj>
          <subj type="unclass">Black or African American</subj>
          <subj type="unclass">Cognition</subj>
          <subj type="unclass">Anxiety psychology</subj>
          <subj type="unclass">Sleep</subj>
        </sug>
        <ab>Poor sleep is common in our society, particularly for African Americans, and is associated with adverse mental and physical health outcomes. Unwanted, intrusive thoughts contribute to sleep disturbances and can be engendered by living in stressful urban environments, which are disproportionately inhabited by African Americans. Studies of other populations have shown that cognitive coping strategies to manage intrusive thoughts vary in their adaptiveness.</ab>
        <ab>To examine the relationship between thought control strategies and insomnia severity in urban residing young-adult African Americans.</ab>
        <ab>Sixty-four young adult African Americans completed a demographic questionnaire, the Thought Control Questionnaire for Insomnia-revised, and the Insomnia Severity Index.</ab>
        <ab>There were moderate to strong positive correlations of aggressive suppression, worry, behavioral distraction, and social avoidance with ISI scores. Poor sleepers endorsed greater use of worry and aggressive suppression than good sleepers. Results from a multiple linear regression analysis revealed that aggressive suppression, social avoidance, and behavioral distraction significantly predicted insomnia severity, and aggressive suppression was the strongest predictor in the model.</ab>
        <ab>These results extend findings of aggressive suppression as a correlate of insomnia severity to an urban-residing young adult African American sample. Future research should identify adaptive approaches and the utility of modifying maladaptive strategies.</ab>
        <pubtype>Journal Article</pubtype>
        <doctype>Research Support, N.I.H., Extramural</doctype>
      </artinfo>
      <language code="eng">English</language>
    </controlInfo>
    <displayInfo>
      <pLink>
        <url>https://search.ebscohost.com/login.aspx?direct=true&amp;AuthType=sso&amp;db=cmedm&amp;AN=35362345&amp;site=ehost-live&amp;custid=s2775460</url>
      </pLink>
    </displayInfo>
  </header>
</rec>
<rec resultID="13">
  <header shortDbName="cmedm" longDbName="MEDLINE" uiTerm="36037339">
    <controlInfo>
      <bkinfo />
      <jinfo>
        <jtl>Proceedings of the National Academy of Sciences of the United States of America</jtl>
        <jtl>Proc Natl Acad Sci U S A</jtl>
        <issn type="Electronic">1091-6490</issn>
      </jinfo>
      <pubinfo>
        <dt year="2022" month="09" day="06">2022 Sep 06</dt>
        <vid>119</vid>
        <iid>36</iid>
        <place>United States</place>
      </pubinfo>
      <artinfo>
        <ui type="pmid">36037339</ui>
        <ui type="doi">10.1073/pnas.2119587119</ui>
        <pages>e2119587119</pages>
        <formats />
        <tig>
          <atl>Exploring the associations between discrimination, coping, skin tone, and the psychosocial health of young adults of color.</atl>
        </tig>
        <aug>
          <au>Brown AM</au>
          <au>Landor AM</au>
          <au>Zeiders KH</au>
          <au>Sarsar ED</au>
        </aug>
        <sug>
          <subj type="major">Adaptation, Psychological</subj>
          <subj type="major">Racism psychology</subj>
          <subj type="major">Racism statistics &amp; numerical data</subj>
          <subj type="major">Skin Pigmentation</subj>
          <subj type="unclass">Black or African American psychology</subj>
          <subj type="unclass">Black or African American statistics &amp; numerical data</subj>
          <subj type="unclass">Hispanic or Latino psychology</subj>
          <subj type="unclass">Hispanic or Latino statistics &amp; numerical data</subj>
          <subj type="unclass">Humans</subj>
          <subj type="unclass">Race Relations</subj>
          <subj type="unclass">Young Adult</subj>
        </sug>
        <ab>Although valuable strides have been made in linking racial and ethnic discrimination to health outcomes, scholars have primarily used between-person methodological approaches, which assess the implications of reporting high or low mean levels of discrimination. Alternatively, within-person approaches assess the implications of intraindividual variation, or acute changes, in an individual's exposure to discrimination. These approaches pose two fundamentally different questions about the association between discrimination and health, and empirical work that disaggregates these effects remains scarce. Scholars have also called for research exploring whether sociocultural factors-such as race-related coping and skin tone-contour these associations. To address gaps in extant literature, the current study examined 1) how an individual's average level of exposure to discrimination (between-person) and weekly fluctuations in these encounters (within-person) relate to psychosocial health and 2) whether race-related coping (confrontational and passive coping) and skin tone moderate these associations. Analyses were conducted using weekly diary data from African American and Latinx young adults ( n = 140). Findings indicated that reporting higher mean levels of exposure to discrimination and encountering more discrimination than usual on a given week were both associated with poorer psychosocial health. Results also suggest that the efficacy of young adults' coping mechanisms may depend on their skin tone and the nature of the discriminatory events encountered.</ab>
        <pubtype>Journal Article</pubtype>
        <doctype>Research Support, Non-U.S. Gov't</doctype>
      </artinfo>
      <language code="eng">English</language>
    </controlInfo>
    <displayInfo>
      <pLink>
        <url>https://search.ebscohost.com/login.aspx?direct=true&amp;AuthType=sso&amp;db=cmedm&amp;AN=36037339&amp;site=ehost-live&amp;custid=s2775460</url>
      </pLink>
    </displayInfo>
  </header>
</rec>
<rec resultID="14">
  <header shortDbName="mnh" longDbName="MEDLINE with Full Text" uiTerm="35362345">
    <controlInfo>
      <bkinfo />
      <jinfo>
        <jtl>Behavioral sleep medicine</jtl>
        <jtl>Behav Sleep Med</jtl>
        <issn type="Electronic">1540-2010</issn>
      </jinfo>
      <pubinfo>
        <dt year="2023" month="03" day="01">2023 Mar-Apr</dt>
        <vid>21</vid>
        <iid>2</iid>
        <place>England</place>
      </pubinfo>
      <artinfo>
        <ui type="pmid">35362345</ui>
        <ui type="doi">10.1080/15402002.2022.2057986</ui>
        <pages>142-149</pages>
        <formats />
        <tig>
          <atl>Strategies for Controlling Unwanted Intrusive Thoughts and Insomnia Severity in Urban-Residing Young Adult African Americans.</atl>
        </tig>
        <aug>
          <au>Stokes A</au>
          <au>Poindexter M</au>
          <au>Bell K</au>
          <au>Mellman TA</au>
        </aug>
        <sug>
          <subj type="major">Sleep Initiation and Maintenance Disorders</subj>
          <subj type="unclass">Humans</subj>
          <subj type="unclass">Young Adult</subj>
          <subj type="unclass">Black or African American</subj>
          <subj type="unclass">Cognition</subj>
          <subj type="unclass">Anxiety psychology</subj>
          <subj type="unclass">Sleep</subj>
        </sug>
        <ab>Poor sleep is common in our society, particularly for African Americans, and is associated with adverse mental and physical health outcomes. Unwanted, intrusive thoughts contribute to sleep disturbances and can be engendered by living in stressful urban environments, which are disproportionately inhabited by African Americans. Studies of other populations have shown that cognitive coping strategies to manage intrusive thoughts vary in their adaptiveness.</ab>
        <ab>To examine the relationship between thought control strategies and insomnia severity in urban residing young-adult African Americans.</ab>
        <ab>Sixty-four young adult African Americans completed a demographic questionnaire, the Thought Control Questionnaire for Insomnia-revised, and the Insomnia Severity Index.</ab>
        <ab>There were moderate to strong positive correlations of aggressive suppression, worry, behavioral distraction, and social avoidance with ISI scores. Poor sleepers endorsed greater use of worry and aggressive suppression than good sleepers. Results from a multiple linear regression analysis revealed that aggressive suppression, social avoidance, and behavioral distraction significantly predicted insomnia severity, and aggressive suppression was the strongest predictor in the model.</ab>
        <ab>These results extend findings of aggressive suppression as a correlate of insomnia severity to an urban-residing young adult African American sample. Future research should identify adaptive approaches and the utility of modifying maladaptive strategies.</ab>
        <pubtype>Journal Article</pubtype>
        <doctype>Research Support, N.I.H., Extramural</doctype>
      </artinfo>
      <language code="eng">English</language>
    </controlInfo>
    <displayInfo>
      <pLink>
        <url>https://search.ebscohost.com/login.aspx?direct=true&amp;AuthType=sso&amp;db=mnh&amp;AN=35362345&amp;site=ehost-live&amp;custid=s2775460</url>
      </pLink>
    </displayInfo>
  </header>
</rec>
<rec resultID="15">
  <header shortDbName="cmedm" longDbName="MEDLINE" uiTerm="36583682">
    <controlInfo>
      <bkinfo />
      <jinfo>
        <jtl>Journal of dual diagnosis</jtl>
        <jtl>J Dual Diagn</jtl>
        <issn type="Electronic">1550-4271</issn>
      </jinfo>
      <pubinfo>
        <dt year="2023" month="01" day="01">2023 Jan-Mar</dt>
        <vid>19</vid>
        <iid>1</iid>
        <place>United States</place>
      </pubinfo>
      <artinfo>
        <ui type="pmid">36583682</ui>
        <ui type="doi">10.1080/15504263.2022.2160037</ui>
        <pages>3-15</pages>
        <formats />
        <tig>
          <atl>Posttraumatic Stress, Alcohol Use, and Alcohol Use Motives among Non-Hispanic Black/African American College Students: The Role of Emotion Regulation.</atl>
        </tig>
        <aug>
          <au>McGrew SJ</au>
          <au>Raines AM</au>
          <au>Walker RL</au>
          <au>Leonard SJ</au>
          <au>Vujanovic AA</au>
        </aug>
        <sug>
          <subj type="major">Stress Disorders, Post-Traumatic psychology</subj>
          <subj type="major">Emotional Regulation</subj>
          <subj type="unclass">Humans</subj>
          <subj type="unclass">Female</subj>
          <subj type="unclass">Young Adult</subj>
          <subj type="unclass">Adult</subj>
          <subj type="unclass">Black or African American</subj>
          <subj type="unclass">Alcohol Drinking epidemiology</subj>
          <subj type="unclass">Alcohol Drinking psychology</subj>
          <subj type="unclass">Students psychology</subj>
        </sug>
        <ab>The associations between posttraumatic stress disorder (PTSD) symptom severity, alcohol use, and alcohol use motives are well-established. Emotion regulation difficulties have been implicated in the association between PTSD symptoms and alcohol use. A dearth of empirical work, however, has examined these associations among Black/African American college students, a population with high prevalence of exposure to potentially traumatic events, PTSD symptomatology, and alcohol-related consequences.</ab>
        <ab>This study examined PTSD symptoms, emotion regulation difficulties, and alcohol use severity and motives among a sample of Black/African American trauma-exposed college students ( N  = 282; 77.4% identified as female; M age  = 22.36, SD  = 4.71).</ab>
        <ab>PTSD symptom severity was related to alcohol use and coping and conformity motives for alcohol use through heightened emotion regulation difficulties. Findings were significant above and beyond the effects of trauma load (i.e., number of potentially traumatic event types experienced).</ab>
        <ab>This study extends past work to an understudied population and contributes to groundwork for culturally informed interventions.</ab>
        <pubtype>Journal Article</pubtype>
        <doctype>Research Support, N.I.H., Extramural</doctype>
        <doctype>Research Support, U.S. Gov't, Non-P.H.S.</doctype>
      </artinfo>
      <language code="eng">English</language>
    </controlInfo>
    <displayInfo>
      <pLink>
        <url>https://search.ebscohost.com/login.aspx?direct=true&amp;AuthType=sso&amp;db=cmedm&amp;AN=36583682&amp;site=ehost-live&amp;custid=s2775460</url>
      </pLink>
    </displayInfo>
  </header>
</rec>
<rec resultID="16">
  <header shortDbName="cmedm" longDbName="MEDLINE" uiTerm="35699905">
    <controlInfo>
      <bkinfo />
      <jinfo>
        <jtl>The Psychiatric quarterly</jtl>
        <jtl>Psychiatr Q</jtl>
        <issn type="Electronic">1573-6709</issn>
      </jinfo>
      <pubinfo>
        <dt year="2022" month="09" day="01">2022 Sep</dt>
        <vid>93</vid>
        <iid>3</iid>
        <place>United States</place>
      </pubinfo>
      <artinfo>
        <ui type="pmid">35699905</ui>
        <ui type="doi">10.1007/s11126-022-09985-4</ui>
        <pages>775-782</pages>
        <formats />
        <tig>
          <atl>Systematic Review of Religiosity's Relationship with Suicidality, Suicide Related Stigma, and Formal Mental Health Service Utilization among Black Americans.</atl>
        </tig>
        <aug>
          <au>Fanegan B</au>
          <au>Berry AM</au>
          <au>Combs J</au>
          <au>Osborn A</au>
          <au>Decker R</au>
          <au>Hemphill R</au>
          <au>Barzman D</au>
        </aug>
        <sug>
          <subj type="major">Mental Health Services</subj>
          <subj type="major">Suicide psychology</subj>
          <subj type="unclass">Adolescent</subj>
          <subj type="unclass">Adult</subj>
          <subj type="unclass">Black or African American psychology</subj>
          <subj type="unclass">Child</subj>
          <subj type="unclass">Child, Preschool</subj>
          <subj type="unclass">Humans</subj>
          <subj type="unclass">Infant</subj>
          <subj type="unclass">Religion</subj>
          <subj type="unclass">Suicidal Ideation</subj>
          <subj type="unclass">Young Adult</subj>
        </sug>
        <ab>Rates of suicide have increased among Black Americans. Suicide is now the 3 rd leading cause of death for Black Americans between the ages of 1-19 and the 4 th leading cause of death for Black Americans aged 20-44. Due to the increasing need in the community, a marked increase in literature focusing on suicide in the Black community has been published since 2018. To build a better understanding of the current state of the literature on suicidality among Black Americans and to offer suggestions for further areas of research, a systematic review was conducted. Spirituality and religious beliefs are often an important cultural focus in the Black community. Some religious beliefs pose potential unintended regarding the sanctity of life among Black Americans. The focus of this systematic review was religiosity's effect on suicidality among Black Americans. Religiosity was found to have a protective effect against suicidality among Black Americans while discouraging formal mental health services utilization. This systematic review also reveals a dearth of research on the relationship between religiosity and suicide related stigma. Areas for further research are mentioned, and religious institutions as mental health intervention centers are encouraged.</ab>
        <pubtype>Journal Article</pubtype>
        <doctype>Review</doctype>
        <doctype>Systematic Review</doctype>
        <doctype>Research Support, Non-U.S. Gov't</doctype>
      </artinfo>
      <language code="eng">English</language>
    </controlInfo>
    <displayInfo>
      <pLink>
        <url>https://search.ebscohost.com/login.aspx?direct=true&amp;AuthType=sso&amp;db=cmedm&amp;AN=35699905&amp;site=ehost-live&amp;custid=s2775460</url>
      </pLink>
    </displayInfo>
  </header>
</rec>
<rec resultID="17">
  <header shortDbName="cmedm" longDbName="MEDLINE" uiTerm="35644442">
    <controlInfo>
      <bkinfo />
      <jinfo>
        <jtl>The journal of pain</jtl>
        <jtl>J Pain</jtl>
        <issn type="Electronic">1528-8447</issn>
      </jinfo>
      <pubinfo>
        <dt year="2022" month="10" day="01">2022 Oct</dt>
        <vid>23</vid>
        <iid>10</iid>
        <place>United States</place>
      </pubinfo>
      <artinfo>
        <ui type="pmid">35644442</ui>
        <ui type="doi">10.1016/j.jpain.2022.04.013</ui>
        <pages>1697-1711</pages>
        <formats />
        <tig>
          <atl>Psychosocial Predictors of Chronic Musculoskeletal Pain Outcomes and their Contextual Determinants Among Black Individuals: A Narrative Review.</atl>
        </tig>
        <aug>
          <au>Bakhshaie J</au>
          <au>Penn TM</au>
          <au>Doorley J</au>
          <au>Pham TV</au>
          <au>Greenberg J</au>
          <au>Bannon S</au>
          <au>Saadi A</au>
          <au>Vranceanu AM</au>
        </aug>
        <sug>
          <subj type="major">Chronic Pain psychology</subj>
          <subj type="major">Musculoskeletal Pain psychology</subj>
          <subj type="unclass">Black or African American psychology</subj>
          <subj type="unclass">Cytidine Monophosphate</subj>
          <subj type="unclass">Ethnicity</subj>
          <subj type="unclass">Humans</subj>
        </sug>
        <ab>Black communities are disproportionally affected by Chronic Musculoskeletal Pain (CMP), but little is known about the psychological predictors of CMP outcomes and their contextual determinants among Black individuals. To address this gap, we conducted a narrative review of extant literature to (1) report the major conceptual models mentioned in prior work explaining the link between contextual determinants and psychological responses to pain among Black individuals with CMP; and (2) describe psychological factors related to CMP outcomes in this population that are highlighted in the literature. We searched 4 databases (APA PsycNet, PubMed/MEDLINE, Scopus, and Google Scholar) using the following search terms: musculoskeletal pain, chronic pain, mental health, psychological, coping, health disparities, contextual factors, conceptual models, psychosocial, Black, African American, pain, disability, and outcomes. We illustrate 3 relevant conceptual models - socioecological, cumulative stress, and biopsychosocial - related to contextual determinants and several psychological factors that influence CMP outcomes among Black individuals: (1) disproportionate burden of mental health and psychiatric diagnoses, (2) distinct coping strategies, (3) pain-related perceived injustice and perceived racial/ethnic discrimination, and (4) preferences and expectations related to seeking and receiving pain care. The detailed clinical and research implications could serve as a blueprint for the providers and clinical researchers to address health disparities and improve care for Black individuals with CMP. PERSPECTIVE: This narrative review illustrates conceptual models explaining the link between contextual determinants and psychological responses to pain among Black individuals with chronic musculoskeletal pain. We discuss 3 relevant conceptual models - socioecological, cumulative stress, biopsychosocial -, and 4 psychological factors: disproportionate burden of mental health, distinct coping strategies, perceived injustice/discrimination, preferences/expectations.</ab>
        <pubtype>Journal Article</pubtype>
        <doctype>Review</doctype>
      </artinfo>
      <language code="eng">English</language>
    </controlInfo>
    <displayInfo>
      <pLink>
        <url>https://search.ebscohost.com/login.aspx?direct=true&amp;AuthType=sso&amp;db=cmedm&amp;AN=35644442&amp;site=ehost-live&amp;custid=s2775460</url>
      </pLink>
    </displayInfo>
  </header>
</rec>
<rec resultID="18">
  <header shortDbName="cmedm" longDbName="MEDLINE" uiTerm="35856317">
    <controlInfo>
      <bkinfo />
      <jinfo>
        <jtl>Rivista di psichiatria</jtl>
        <jtl>Riv Psichiatr</jtl>
        <issn type="Electronic">2038-2502</issn>
      </jinfo>
      <pubinfo>
        <dt year="2022" month="07" day="01">2022 Jul-Aug</dt>
        <vid>57</vid>
        <iid>4</iid>
        <place>Italy</place>
      </pubinfo>
      <artinfo>
        <ui type="pmid">35856317</ui>
        <ui type="doi">10.1708/3855.38382</ui>
        <pages>173-183</pages>
        <formats />
        <tig>
          <atl>[The first access to Mental Health Services in a multi-ethnic city: diagnostic and therapeutic differences in the population of Prato, Italy.]</atl>
        </tig>
        <aug>
          <au>D'Anna G</au>
          <au>Zorzetto S</au>
          <au>Del Matto L</au>
          <au>Costanzo G</au>
          <au>Kalke T</au>
          <au>Ricca V</au>
          <au>Cardamone G</au>
        </aug>
        <sug>
          <subj type="major">Mental Disorders diagnosis</subj>
          <subj type="major">Mental Disorders epidemiology</subj>
          <subj type="major">Mental Disorders therapy</subj>
          <subj type="major">Mental Health Services</subj>
          <subj type="major">Transients and Migrants</subj>
          <subj type="unclass">Ethnicity</subj>
          <subj type="unclass">Humans</subj>
          <subj type="unclass">Mental Health</subj>
        </sug>
        <ab>In urban contexts, Mental Health Services are increasingly involved in the assessment of users with a heterogeneous ethnic and cultural background. These characteristics of migrants can exert an influence on access to healthcare, diagnostic evaluation, and use of therapeutic resources. The present work aimed to compare these differences among individuals who received their first clinical evaluation at the Mental Health Outpatient Service of Prato in 2019-2021, exploring variations across time, among the entire non-native population, and based on their continent of origin.</ab>
        <ab>In the abovementioned clinical population, socio-demographic data, the type of evaluation received, and the primary diagnostic classification were retrieved. Their absolute and relative frequencies were registered, and differences based on the origin of migrants were explored.</ab>
        <ab>Of 3,992 assessments, 485 (12.1%) involved non-natives from 60 different countries, with a lower mean age as compared to the Italian counterpart, and a heterogeneous gender prevalence based on the continent of origin. The percentage of migrants increased from 11.8% to 14.2% across time, with a higher proportion of psychiatric evaluations and a lower implementation of multi-professional interventions. As compared to native individuals, a higher proportion of adjustment, psychotic, substance-related, somatic, conversive, dissociative, and post-traumatic disorders was observed.</ab>
        <ab>The access of migrants to the Public Mental Health outpatient facility proved to be remarkably lower than expected, based on the composition of the general population. Given the proportional increase in the requested evaluations, it is necessary to promote a reflexion on the specificity of the emergent psychopathology, and on difficulties in access to psychotherapy: a trans-cultural approach to mental health may require adequate resources for the management of these distinctive needs.</ab>
        <pubtype>Journal Article</pubtype>
      </artinfo>
      <language code="ita">Italian</language>
    </controlInfo>
    <displayInfo>
      <pLink>
        <url>https://search.ebscohost.com/login.aspx?direct=true&amp;AuthType=sso&amp;db=cmedm&amp;AN=35856317&amp;site=ehost-live&amp;custid=s2775460</url>
      </pLink>
    </displayInfo>
  </header>
</rec>
<rec resultID="19">
  <header shortDbName="cmedm" longDbName="MEDLINE" uiTerm="34233138">
    <controlInfo>
      <bkinfo />
      <jinfo>
        <jtl>Aging &amp; mental health</jtl>
        <jtl>Aging Ment Health</jtl>
        <issn type="Electronic">1364-6915</issn>
      </jinfo>
      <pubinfo>
        <dt year="2022" month="07" day="01">2022 Jul</dt>
        <vid>26</vid>
        <iid>7</iid>
        <place>England</place>
      </pubinfo>
      <artinfo>
        <ui type="pmid">34233138</ui>
        <ui type="doi">10.1080/13607863.2021.1944979</ui>
        <pages>1385-1394</pages>
        <formats />
        <tig>
          <atl>Coping repertoires and psychological well-being of Chinese older immigrants in the United States.</atl>
        </tig>
        <aug>
          <au>Guo M</au>
          <au>Wang Y</au>
          <au>Liu J</au>
          <au>Stensland M</au>
          <au>Dong X</au>
        </aug>
        <sug>
          <subj type="geographic">China</subj>
          <subj type="geographic">United States</subj>
          <subj type="major">Emigrants and Immigrants</subj>
          <subj type="major">Quality of Life</subj>
          <subj type="unclass">Acculturation</subj>
          <subj type="unclass">Adaptation, Psychological</subj>
          <subj type="unclass">Aged</subj>
          <subj type="unclass">Asian psychology</subj>
          <subj type="unclass">China</subj>
          <subj type="unclass">Humans</subj>
          <subj type="unclass">Social Support</subj>
          <subj type="unclass">United States</subj>
        </sug>
        <ab>This study examines (1) the overall structures of multifaceted coping resources, that is, coping repertoires , among Chinese older immigrants in the United States, (2) the optimal coping repertoire that is associated with best psychological outcomes of these older immigrants, and (3) the most effective coping repertoire in different adversities.</ab>
        <ab>Using data from 2,923 Chinese older immigrants in Chicago, Latent Class Analysis (LCA) was performed to identify the overall coping repertoires of U.S. Chinese older adults. Negative binomial and logistic regressions were used to examine associations between coping repertoires and depression and Quality of Life (QoL), respectively. We further tested whether coping repertories moderate the relationships between adversities in health, economic, and social domains, and the two psychological outcomes.</ab>
        <ab>LCA revealed four types of coping repertories: low-resource (43%), spouse-oriented (32%), community-oriented (15%), and multi-source coping (10%). Overall, Chinese older immigrants who had the multi-source coping repertoire reported the best psychological outcomes. The community-oriented and multi-source coping repertories had significantly stronger buffering effects on psychological well-being among individuals with IADL difficulties or low acculturation. However, spouse-oriented coping intensified the association between ADL difficulties and depression, and community-oriented coping intensified the association between poorer subjective health and lower quality of life.</ab>
        <ab>This study revealed overall low coping repertories of Chinese older immigrants, suggesting the most optimal coping repertories should consist of both intrinsic and extrinsic coping sources. The findings further show that relying on limited sources might be harmful to older immigrants' mental health.</ab>
        <pubtype>Journal Article</pubtype>
        <doctype>Research Support, N.I.H., Extramural</doctype>
      </artinfo>
      <language code="eng">English</language>
    </controlInfo>
    <displayInfo>
      <pLink>
        <url>https://search.ebscohost.com/login.aspx?direct=true&amp;AuthType=sso&amp;db=cmedm&amp;AN=34233138&amp;site=ehost-live&amp;custid=s2775460</url>
      </pLink>
    </displayInfo>
  </header>
</rec></records>
