# Supplementary material for: Mental health and mental health help-seeking behaviors among first-generation voluntary African migrants: A systematic review
Source: PLoS One. 2024 Mar 18;19(3):e0298634. doi: 10.1371/journal.pone.0298634 (PMC10947684; doi:10.1371/journal.pone.0298634)
Supplement: S2 Appendix — A. CINAHL Search Strategy 23.05.2023. B. Embase Search Strategy 23.05.2023. C. Medline Complete Search Strategy 23.05.2023. D. PsychInfo Search Strategy 23.05.2023. (ZIP) [file pone.0298634.s004.zip › S2A_Appendix.xml]

<records>
<rec resultID="1">
  <header shortDbName="ccm" longDbName="CINAHL Complete" uiTerm="163704871">
    <controlInfo>
      <bkinfo />
      <dissinfo />
      <jinfo>
        <jtl>Journal of Advanced Nursing (John Wiley &amp; Sons, Inc.)</jtl>
        <issn>03092402</issn>
      </jinfo>
      <pubinfo>
        <dt year="2023" month="05" day="01">May2023</dt>
        <vid>79</vid>
        <iid>5</iid>
      </pubinfo>
      <artinfo>
        <ui type="doi">10.1111/jan.15534</ui>
        <ppf>2004</ppf>
        <ppct>10</ppct>
        <formats />
        <tig>
          <atl>Experiences of discrimination or violence and health outcomes among Black, Indigenous and People of Colour trans and/or nonbinary youth.</atl>
        </tig>
        <aug>
          <au>Chan, Ace</au>
          <au>Pullen Sansfaçon, Annie</au>
          <au>Saewyc, Elizabeth</au>
          <affil>Stigma and Resilience Among Vulnerable Youth Centre, School of Nursing, The University of British Columbia, Vancouver British Columbia,, Canada</affil>
        </aug>
        <sug>
          <subj type="major">Discrimination Psychosocial Factors</subj>
          <subj type="major">Violence Risk Factors</subj>
          <subj type="major">Black Persons</subj>
          <subj type="major">White Persons</subj>
          <subj type="major">Indigenous Peoples</subj>
          <subj type="major">Transgender Persons</subj>
          <subj type="major">Nonbinary Persons</subj>
          <subj type="major">Outcomes (Health Care)</subj>
          <subj type="major">Life Experiences</subj>
          <subj type="major">Minority Groups</subj>
          <subj type="major">Racism</subj>
          <subj type="major">Race Relations</subj>
          <subj type="minor">Human</subj>
          <subj type="minor">Male</subj>
          <subj type="minor">Female</subj>
          <subj type="minor">Adolescence</subj>
          <subj type="minor">Young Adult</subj>
          <subj type="minor">Adult</subj>
          <subj type="minor">Funding Source</subj>
          <subj type="minor">Surveys</subj>
          <subj type="minor">Descriptive Statistics</subj>
          <subj type="minor">Injuries, Self-Inflicted</subj>
          <subj type="minor">Suicidal Ideation</subj>
          <subj type="minor">Chi Square Test</subj>
          <subj type="minor">Logistic Regression</subj>
          <subj type="minor">Comparative Studies</subj>
          <subj type="minor">Canada</subj>
          <subj type="minor">Instrument Validation</subj>
          <subj type="minor">Reliability and Validity</subj>
          <subj type="minor">Cross Sectional Studies</subj>
          <subj type="minor">Psychological Well-Being</subj>
          <subj type="minor">Convenience Sample</subj>
          <subj type="minor">Email</subj>
          <subj type="minor">Stakeholder Participation</subj>
          <subj type="minor">Social Media</subj>
          <subj type="minor">Posters</subj>
          <subj type="minor">Community Health Centers</subj>
          <subj type="minor">Mental Health</subj>
          <subj type="age">Adolescent: 13-18 years</subj>
          <subj type="age">Adult: 19-44 years</subj>
          <subj type="gender">Male</subj>
          <subj type="gender">Female</subj>
        </sug>
        <ab>Aims: Identify the relationship between experiences of discrimination or violence and health outcomes for transgender and nonbinary Black, Indigenous and People of Colour (BIPOC) compared to their white trans and nonbinary peers. Design: A national online survey, the 2019 Canadian Trans and Nonbinary Youth Health Survey, was conducted among youth ages 14–25, in English and French. Methods: Participants were recruited from November 2018 to May 2019 (N = 1519). BIPOC youth comprised 25.7% of the sample (n = 390). Questions about six types of discrimination (e.g. racism and sexism) and violence (physically threatened or injured), plus foregone health care, self‐harm and suicidality were drawn from existing validated measures. Analyses involved cross‐tabulations with chi‐square tests and logistic regressions. Results: Trans and non‐binary BIPOC reported significantly higher prevalence of suicide attempts (24.9% vs. 19.5%) and violence victimization compared to white youth. They had significantly higher odds of self‐harm and foregone health care when experiencing discrimination by ethnicity or culture. All types of violence were significantly associated with higher odds of foregone physical health care, self‐harm, suicide ideation and suicide attempt. Conclusion: In Canada, trans and nonbinary youth who are BIPOC face disparities in health outcomes and experiences of violence and discrimination compared to white trans and nonbinary youth. Impact Nurses should assess for violence exposure and discrimination among trans and/or nonbinary youth of colour, and promote health equity by advocating for policies to reduce violence and discrimination, including racism, for trans and nonbinary young people.</ab>
        <pubtype>Academic Journal</pubtype>
        <doctype>research</doctype>
        <doctype>tables/charts</doctype>
        <doctype>Article</doctype>
      </artinfo>
      <language>English</language>
    </controlInfo>
    <displayInfo>
      <pLink>
        <url>https://search.ebscohost.com/login.aspx?direct=true&amp;AuthType=sso&amp;db=ccm&amp;AN=163704871&amp;site=ehost-live&amp;custid=s2775460</url>
      </pLink>
    </displayInfo>
  </header>
</rec>
<rec resultID="2">
  <header shortDbName="ccm" longDbName="CINAHL Complete" uiTerm="160332431">
    <controlInfo>
      <bkinfo />
      <dissinfo />
      <jinfo>
        <jtl>Australian &amp; New Zealand Journal of Psychiatry</jtl>
        <issn>00048674</issn>
      </jinfo>
      <pubinfo>
        <dt year="2022" month="12" day="01">Dec2022</dt>
        <vid>56</vid>
        <iid>12</iid>
        <place>Thousand Oaks, California</place>
      </pubinfo>
      <artinfo>
        <ui type="doi">10.1177/00048674221075980</ui>
        <ppf>1566</ppf>
        <ppct>10</ppct>
        <formats />
        <tig>
          <atl>Pathways to care for first-generation migrants with first episode psychosis in northwestern metropolitan Melbourne.</atl>
        </tig>
        <aug>
          <au>Waxmann, Alexandra</au>
          <au>Thompson, Andrew</au>
          <au>McGorry, Patrick</au>
          <au>O'Donoghue, Brian</au>
          <affil>Orygen, Parkville, VIC, Australia</affil>
        </aug>
        <sug>
          <subj type="major">Immigrants Victoria</subj>
          <subj type="major">Psychotic Disorders Psychosocial Factors</subj>
          <subj type="major">Mental Health Services</subj>
          <subj type="minor">Human</subj>
          <subj type="minor">Victoria</subj>
          <subj type="minor">Adolescence</subj>
          <subj type="minor">Young Adult</subj>
          <subj type="minor">Birth Place</subj>
          <subj type="minor">Odds Ratio</subj>
          <subj type="minor">Confidence Intervals</subj>
          <subj type="minor">Delusions</subj>
          <subj type="minor">Emergency Service</subj>
          <subj type="minor">Descriptive Statistics</subj>
          <subj type="minor">Patient Admission</subj>
          <subj type="age">Adolescent: 13-18 years</subj>
        </sug>
        <ab>Objective: Understanding the pathways to care for migrants experiencing a first episode of psychosis is important, as they are more likely to experience longer delays to treatment and negative experiences, such as involuntary treatment. Despite the increased risk of developing a psychotic illness and barriers associated with pathways to care, there are limited studies exploring pathways to care in migrants in Australia. This study seeks to examine pathways to care for young people with a first episode of psychosis to a publicly funded youth mental health service. Methods: This study included all young people aged 15–24 years who presented with a first episode of psychosis to the Early Psychosis Prevention and Intervention Centre (EPPIC) between 1 February 2011 and 31 December 2016. Referral sources and place of birth were recorded at the time of presentation. The severity of psychotic symptoms was rated at baseline. Results: A total of 1220 young people presented with a first episode of psychosis during the study period, including 293 (24.5%) first-generation migrants. First-generation migrants with a first episode of psychosis were more likely to be admitted to hospital than Australian-born youth (odds ratio = 1.67, 95% confidence interval = [1.27, 2.18], p &lt; 0.001) and this remained significant when controlled for demographic (adjusted odds ratio = 1.41, 95% confidence interval = [1.07, 1.88], p = 0.016) and clinical factors (adjusted odds ratio = 1.38,95% confidence interval = [1.01, 1.89], p = 0.044). First-generation migrants were also more likely to have an involuntary admission (odds ratio = 1.67, 95% confidence interval = [1.26, 2.21], p &lt; 0.001) and this remained significant when controlled for demographic (adjusted odds ratio = 1.42, 95% confidence interval = [1.05, 1.91], p = 0.022) and clinical factors (adjusted odds ratio = 1.50, 95% confidence interval = [1.08, 2.09], p = 0.017). Migrants had more severe delusions (p = 0.005), bizarre behavior (p &lt; 0.001) and positive formal thought disorder (p = 0.003) at the time of presentation. Migrants were also more likely to attend the emergency department during their presentation with first episode of psychosis (odds ratio = 1.76, 95% confidence interval = [1.31, 2.36], p &lt; 0.001). Conclusion: First-generation migrants who develop a psychotic disorder are at greater risk of experiencing negative pathways to care than the Australian-born population. Further research is needed to identify the factors that lead to migrants being involuntarily admitted to hospital for first episode of psychosis.</ab>
        <pubtype>Academic Journal</pubtype>
        <doctype>research</doctype>
        <doctype>tables/charts</doctype>
        <doctype>Article</doctype>
      </artinfo>
      <language>English</language>
    </controlInfo>
    <displayInfo>
      <pLink>
        <url>https://search.ebscohost.com/login.aspx?direct=true&amp;AuthType=sso&amp;db=ccm&amp;AN=160332431&amp;site=ehost-live&amp;custid=s2775460</url>
      </pLink>
    </displayInfo>
  </header>
</rec>
<rec resultID="3">
  <header shortDbName="ccm" longDbName="CINAHL Complete" uiTerm="160402103">
    <controlInfo>
      <bkinfo />
      <dissinfo />
      <jinfo>
        <jtl>Perspectives in Psychiatric Care</jtl>
        <issn>00315990</issn>
      </jinfo>
      <pubinfo>
        <dt year="2022" month="10" day="01">Oct2022</dt>
        <vid>58</vid>
        <iid>4</iid>
        <place>London, &lt;Blank&gt;</place>
      </pubinfo>
      <artinfo>
        <ui type="doi">10.1111/ppc.13088</ui>
        <ppf>3079</ppf>
        <ppct>24</ppct>
        <formats>
          <fmt type="HTML Full Text" />
          <fmt type="HTML Full Text with Images" />
          <fmt type="PDF" />
        </formats>
        <tig>
          <atl>Mental health disorders among Middle Eastern immigrant women living in the United States: A scoping review.</atl>
        </tig>
        <aug>
          <au>Almutairi, Wjdan</au>
          <au>Seven, Memnun</au>
          <au>Poudel‐Tandukar, Kalpana</au>
          <au>VanKim, Nicole</au>
          <affil>Elaine Marieb College of Nursing, University of Massachusetts Amherst, Amherst Massachusetts,, USA</affil>
        </aug>
        <sug>
          <subj type="major">Mental Disorders Epidemiology</subj>
          <subj type="major">Immigrants Psychosocial Factors</subj>
          <subj type="major">Women Psychosocial Factors</subj>
          <subj type="major">Mental Disorders Risk Factors</subj>
          <subj type="major">Risk Assessment</subj>
          <subj type="major">Middle Eastern Persons</subj>
          <subj type="minor">Human</subj>
          <subj type="minor">Scoping Review</subj>
          <subj type="minor">United States</subj>
          <subj type="minor">Middle East</subj>
          <subj type="minor">Prevalence</subj>
          <subj type="minor">Mental Health Services Utilization</subj>
          <subj type="minor">Health Resource Utilization</subj>
          <subj type="minor">Sociodemographic Factors</subj>
          <subj type="minor">Emigration and Immigration Psychosocial Factors</subj>
          <subj type="minor">PubMed</subj>
          <subj type="minor">CINAHL Database</subj>
          <subj type="minor">Psycinfo</subj>
          <subj type="minor">Descriptive Statistics</subj>
          <subj type="minor">Female</subj>
          <subj type="minor">Psychological Tests</subj>
          <subj type="minor">Age Factors</subj>
          <subj type="minor">Sex Factors</subj>
          <subj type="minor">Educational Status</subj>
          <subj type="minor">Employment Status</subj>
          <subj type="minor">Geographic Factors</subj>
          <subj type="minor">Health Services Accessibility</subj>
          <subj type="minor">Health Knowledge</subj>
          <subj type="minor">Support, Social</subj>
          <subj type="gender">Female</subj>
        </sug>
        <ab>Purpose: This review aims to describe the up‐to‐date knowledge of the prevalence of mental health disorders among Middle Eastern immigrants women living in the United States (U.S.) and the factors affecting mental health status. Conclusion: High prevalence of mental health disorders and low utilization of mental health services among Middle Eastern immigrants were reported. The factors affecting mental health disorders included socio‐demographics, immigration‐related factors, and previous mental and physical health problems. Practice Implications: Further research is needed to understand the factors affecting mental health disorders and attitudes associated with the utilization of mental health services among Middle Eastern women in the U.S.</ab>
        <pubtype>Academic Journal</pubtype>
        <doctype>research</doctype>
        <doctype>systematic review</doctype>
        <doctype>tables/charts</doctype>
        <doctype>Article</doctype>
      </artinfo>
      <language>English</language>
    </controlInfo>
    <displayInfo>
      <pLink>
        <url>https://search.ebscohost.com/login.aspx?direct=true&amp;AuthType=sso&amp;db=ccm&amp;AN=160402103&amp;site=ehost-live&amp;custid=s2775460</url>
      </pLink>
    </displayInfo>
  </header>
</rec>
<rec resultID="4">
  <header shortDbName="ccm" longDbName="CINAHL Complete" uiTerm="162258810">
    <controlInfo>
      <bkinfo />
      <dissinfo />
      <jinfo>
        <jtl>Journal of Immigrant &amp; Minority Health</jtl>
        <issn>15571912</issn>
      </jinfo>
      <pubinfo>
        <dt year="2023" month="04" day="01">Apr2023</dt>
        <vid>25</vid>
        <iid>2</iid>
        <place>, &lt;Blank&gt;</place>
      </pubinfo>
      <artinfo>
        <ui type="doi">10.1007/s10903-022-01396-8</ui>
        <ppf>306</ppf>
        <ppct>9</ppct>
        <formats />
        <tig>
          <atl>Immigration Enforcement and Hispanic Youth Substance Use: Is Depression a Mediator?</atl>
        </tig>
        <aug>
          <au>Anderson, Machele</au>
          <au>Giano, Zachary</au>
          <au>Shreffler, Karina M.</au>
          <au>Cox, Ronald B.</au>
          <au>Croff, Julie M.</au>
          <affil>Edson College of Nursing and Health Innovation, Arizona State University, Tempe, Arizona, USA</affil>
        </aug>
        <sug>
          <subj type="major">Emigration and Immigration Legislation and Jurisprudence</subj>
          <subj type="major">Hispanic Americans</subj>
          <subj type="major">Substance Use Disorders In Adolescence</subj>
          <subj type="major">Depression</subj>
          <subj type="major">Undocumented Immigrants Psychosocial Factors</subj>
          <subj type="major">Family</subj>
          <subj type="major">Social Control</subj>
          <subj type="minor">Human</subj>
          <subj type="minor">Adolescence</subj>
          <subj type="minor">Linear Regression</subj>
          <subj type="minor">Urban Areas</subj>
          <subj type="minor">Scales</subj>
          <subj type="minor">Descriptive Statistics</subj>
          <subj type="minor">Culture</subj>
          <subj type="minor">Surveys</subj>
          <subj type="minor">Funding Source</subj>
          <subj type="age">Adolescent: 13-18 years</subj>
        </sug>
        <ab>Hispanic adolescents report earlier onset and higher substance use rates than their non-Hispanic White and Black peers. This study examines the associations between the immigration-related arrest of a family member and substance use among Hispanic early adolescents and explores the mediating role of depressive symptoms as the mechanism explaining the association. We apply a mediated multiple linear regression analysis on 661 Hispanic youth attending 7th grade in an urban school district in a south-central, new arrival state. We found that Hispanic early adolescents who experienced the immigration-related arrest of a family member reported significantly higher substance use than Hispanic youth who did not experience the arrest of a family member due to immigration enforcement. Moreover, we found this relationship to be fully mediated by depressive symptoms. Findings suggest that even though the majority of Hispanic youth in the U.S. are citizens, experiencing the immigration-related arrest of a family member is not uncommon and has critical implications for poor mental health and maladaptive coping behaviors.</ab>
        <pubtype>Academic Journal</pubtype>
        <doctype>research</doctype>
        <doctype>tables/charts</doctype>
        <doctype>Article</doctype>
      </artinfo>
      <language>English</language>
    </controlInfo>
    <displayInfo>
      <pLink>
        <url>https://search.ebscohost.com/login.aspx?direct=true&amp;AuthType=sso&amp;db=ccm&amp;AN=162258810&amp;site=ehost-live&amp;custid=s2775460</url>
      </pLink>
    </displayInfo>
  </header>
</rec>
<rec resultID="5">
  <header shortDbName="ccm" longDbName="CINAHL Complete" uiTerm="161826635">
    <controlInfo>
      <bkinfo />
      <dissinfo />
      <jinfo>
        <jtl>Nursing Open</jtl>
        <issn>20541058</issn>
      </jinfo>
      <pubinfo>
        <dt year="2023" month="03" day="01">Mar2023</dt>
        <vid>10</vid>
        <iid>3</iid>
        <place>Malden, Massachusetts</place>
      </pubinfo>
      <artinfo>
        <ui type="doi">10.1002/nop2.1391</ui>
        <ppf>1166</ppf>
        <ppct>14</ppct>
        <formats />
        <tig>
          <atl>Overlooked by nurses: A scoping review on health stressors, problems and coping of migrant domestic workers.</atl>
        </tig>
        <aug>
          <au>Ho, Ken Hok Man</au>
          <au>Wilson, Ingrid M.</au>
          <au>Wong, Janet Yuen‐Ha</au>
          <au>McKenna, Lisa</au>
          <au>Reisenhofer, Sonia</au>
          <au>Efendi, Ferry</au>
          <au>Smith, Graeme D.</au>
          <affil>Nethersole School of Nursing, Faculty of Medicine, The Chinese University of Hong Kong, Hong Kong, Hong Kong SAR</affil>
        </aug>
        <sug>
          <subj type="major">Nurses</subj>
          <subj type="major">Stress, Psychological</subj>
          <subj type="major">Coping</subj>
          <subj type="major">Transients and Migrants</subj>
          <subj type="major">Blue Collar Workers</subj>
          <subj type="major">Nurse Attitudes</subj>
          <subj type="minor">Human</subj>
          <subj type="minor">Systematic Review</subj>
          <subj type="minor">Scoping Review</subj>
          <subj type="minor">CINAHL Database</subj>
          <subj type="minor">Medline</subj>
          <subj type="minor">Psycinfo</subj>
          <subj type="minor">PubMed</subj>
          <subj type="minor">Descriptive Statistics</subj>
        </sug>
        <pubtype>Academic Journal</pubtype>
        <doctype>research</doctype>
        <doctype>systematic review</doctype>
        <doctype>tables/charts</doctype>
        <doctype>Article</doctype>
      </artinfo>
      <language>English</language>
    </controlInfo>
    <displayInfo>
      <pLink>
        <url>https://search.ebscohost.com/login.aspx?direct=true&amp;AuthType=sso&amp;db=ccm&amp;AN=161826635&amp;site=ehost-live&amp;custid=s2775460</url>
      </pLink>
    </displayInfo>
  </header>
</rec>
<rec resultID="6">
  <header shortDbName="ccm" longDbName="CINAHL Complete" uiTerm="162598470">
    <controlInfo>
      <bkinfo />
      <dissinfo />
      <jinfo>
        <jtl>Art Therapy: Journal of the American Art Therapy Association</jtl>
        <issn>07421656</issn>
      </jinfo>
      <pubinfo>
        <dt year="2023" month="01" day="01">2023</dt>
        <vid>40</vid>
        <iid>1</iid>
        <place>Oxfordshire, &lt;Blank&gt;</place>
      </pubinfo>
      <artinfo>
        <ui type="doi">10.1080/07421656.2023.2172947</ui>
        <ppf>22</ppf>
        <ppct>9</ppct>
        <formats />
        <tig>
          <atl>Creating Through COVID: Virtual Art Therapy for Youth Resettled as Refugees.</atl>
        </tig>
        <aug>
          <au>Feen-Calligan, Holly</au>
          <au>Grasser, Lana Ruvolo</au>
          <au>Smigels, Jessica</au>
          <au>McCabe, Natalie</au>
          <au>Kremer, Breanna</au>
          <au>Al-Zuwayyin, Alaa</au>
          <au>Yusuf, Ismail</au>
          <au>Alesawy, Noor</au>
          <au>Al-Nouri, Jenna</au>
          <au>Javanbakht, Arash</au>
        </aug>
        <sug>
          <subj type="major">Virtual Reality</subj>
          <subj type="major">Art Therapy Methods</subj>
          <subj type="major">Refugees Psychosocial Factors</subj>
          <subj type="major">Psychological Trauma Rehabilitation</subj>
          <subj type="major">Psychological Trauma Rehabilitation</subj>
          <subj type="major">Program Implementation</subj>
          <subj type="minor">Male</subj>
          <subj type="minor">Female</subj>
          <subj type="minor">Child, Preschool</subj>
          <subj type="minor">Child</subj>
          <subj type="minor">Adolescence</subj>
          <subj type="minor">Democratic Republic of the Congo</subj>
          <subj type="minor">Syria</subj>
          <subj type="minor">Hardiness</subj>
          <subj type="minor">COVID-19 Pandemic</subj>
          <subj type="minor">Health Services Accessibility</subj>
          <subj type="minor">Psychopathology</subj>
          <subj type="minor">Stress Management</subj>
          <subj type="minor">Curriculum Development</subj>
          <subj type="minor">Emigration and Immigration</subj>
          <subj type="minor">Family Centered Care</subj>
          <subj type="age">Child, Preschool: 2-5 years</subj>
          <subj type="age">Child: 6-12 years</subj>
          <subj type="age">Adolescent: 13-18 years</subj>
          <subj type="gender">Male</subj>
          <subj type="gender">Female</subj>
        </sug>
        <ab>Art therapy reduces trauma-related psychopathology in refugee youth. Given the added stress of COVID-19 on traumatized refugee populations, we adapted art therapy for refugee youth and their families in the virtual space. We describe program development, implementation and experientials, and clinical recommendations illustrated through two cases. Observations and feedback support art therapy as a tool to address socioemotional functioning in families who resettle as refugees and foster positive emotions, sense of self and community, confer stress coping skills, and enhance resilience. In light of the persistence of the pandemic, the unprecedented number of global refugees, and their unique needs for mental health services, virtual art therapy can expand accessibility and reach of beneficial methods to address trauma in refugee groups.</ab>
        <pubtype>Academic Journal</pubtype>
        <doctype>case study</doctype>
        <doctype>pictorial</doctype>
        <doctype>Article</doctype>
      </artinfo>
      <language>English</language>
    </controlInfo>
    <displayInfo>
      <pLink>
        <url>https://search.ebscohost.com/login.aspx?direct=true&amp;AuthType=sso&amp;db=ccm&amp;AN=162598470&amp;site=ehost-live&amp;custid=s2775460</url>
      </pLink>
    </displayInfo>
  </header>
</rec>
<rec resultID="7">
  <header shortDbName="ccm" longDbName="CINAHL Complete" uiTerm="163565954">
    <controlInfo>
      <bkinfo />
      <dissinfo />
      <jinfo>
        <jtl>Journal of Community &amp; Applied Social Psychology</jtl>
        <issn>10529284</issn>
      </jinfo>
      <pubinfo>
        <dt year="2023" month="05" day="01">May2023</dt>
        <vid>33</vid>
        <iid>3</iid>
        <place>Hoboken, New Jersey</place>
      </pubinfo>
      <artinfo>
        <ui type="doi">10.1002/casp.2657</ui>
        <ppf>571</ppf>
        <ppct>16</ppct>
        <formats />
        <tig>
          <atl>"Watch out for the boogieman": stigma and substance use recovery among migrants and ethnic minorities.</atl>
        </tig>
        <aug>
          <au>Pouille, Aline</au>
          <au>De Ruysscher, Clara</au>
          <au>Vander Laenen, Freya</au>
          <au>Vanderplasschen, Wouter</au>
          <affil>Department of Special Needs Education, Ghent University, Ghent, Belgium</affil>
        </aug>
        <sug>
          <subj type="major">Transients and Migrants Psychosocial Factors</subj>
          <subj type="major">Ethnic Groups Psychosocial Factors</subj>
          <subj type="major">Minority Groups Psychosocial Factors</subj>
          <subj type="major">Stigma</subj>
          <subj type="major">Substance Use Disorders Therapy</subj>
          <subj type="major">Recovery</subj>
          <subj type="minor">Human</subj>
          <subj type="minor">Belgium</subj>
          <subj type="minor">Interviews</subj>
          <subj type="minor">Qualitative Studies</subj>
          <subj type="minor">Content Analysis</subj>
          <subj type="minor">Conceptual Framework</subj>
          <subj type="minor">Psychological Well-Being</subj>
          <subj type="minor">Coping</subj>
          <subj type="minor">Funding Source</subj>
        </sug>
        <ab>People with a migration background and ethnic minorities (MEM) with substance use problems are confronted with stigma due to their ethnicity and substance use. This study explores how living with multiple stigmatized identities impacts substance use recovery among MEM. We conducted 34 in‐depth interviews with a diverse sample of MEM with substance use problems in Flanders, Belgium. A Qualitative Content Analysis using Earnshaw's stigma framework revealed that their recovery processes are challenged by accumulated stigma based on different intersectional statuses, namely ethnicity, substance use, psychological problems, criminal histories, poverty, unemployment and gender. These stigmas can negatively influence their well‐being, increase problem substance use and act as a barrier to recovery capital. While stigma moderators, which determine how stigma unfolds within society, were spread across the micro‐to‐macro continuum (from personal to social, community and macro‐cultural features), mediators that influence the role of stigma in recovery were mainly psychosocial. Hence, prevention and intervention strategies should be aimed at reducing stigma on the macro, meso and micro level, while individuals and communities can limit the impact of public stigma on recovery through constructive personal and collective coping and action mechanisms.</ab>
        <pubtype>Academic Journal</pubtype>
        <doctype>research</doctype>
        <doctype>tables/charts</doctype>
        <doctype>Article</doctype>
      </artinfo>
      <language>English</language>
    </controlInfo>
    <displayInfo>
      <pLink>
        <url>https://search.ebscohost.com/login.aspx?direct=true&amp;AuthType=sso&amp;db=ccm&amp;AN=163565954&amp;site=ehost-live&amp;custid=s2775460</url>
      </pLink>
    </displayInfo>
  </header>
</rec>
<rec resultID="8">
  <header shortDbName="ccm" longDbName="CINAHL Complete" uiTerm="159841820">
    <controlInfo>
      <bkinfo />
      <dissinfo />
      <jinfo>
        <jtl>International Journal of Social Psychiatry</jtl>
        <issn>00207640</issn>
      </jinfo>
      <pubinfo>
        <dt year="2022" month="12" day="01">Dec2022</dt>
        <vid>68</vid>
        <iid>8</iid>
      </pubinfo>
      <artinfo>
        <ui type="doi">10.1177/00207640211042916</ui>
        <ppf>1607</ppf>
        <ppct>7</ppct>
        <formats />
        <tig>
          <atl>Idioms of resilience: Mental health and migration in India.</atl>
        </tig>
        <aug>
          <au>Raghavan, Raghu</au>
          <au>Brown, Brian</au>
          <au>Coope, Jonathan</au>
          <au>Crossley, Mark</au>
          <au>Sivakami, Muthusamy</au>
          <au>Gawde, Nilesh</au>
          <au>Pendse, Tejasi</au>
          <au>Jamwal, Saba</au>
          <au>Barrett, Andy</au>
          <au>Dyalchand, Ashok</au>
          <au>Chaturvedi, Santosh</au>
          <au>Chowdary, Abhijeet</au>
          <au>Heblikar, Dhanashree</au>
          <affil>Mary Seacole Research Centre, De Montfort University, Leicester, England, UK</affil>
        </aug>
        <sug>
          <subj type="major">Mental Health Evaluation</subj>
          <subj type="major">Emigration and Immigration Psychosocial Factors</subj>
          <subj type="major">Hardiness</subj>
          <subj type="minor">Human</subj>
          <subj type="minor">India</subj>
          <subj type="minor">Narratives</subj>
          <subj type="minor">Interviews</subj>
          <subj type="minor">Adaptation, Psychological</subj>
          <subj type="minor">Memory</subj>
          <subj type="minor">Hope</subj>
          <subj type="minor">Support, Psychosocial</subj>
          <subj type="minor">Family Relations</subj>
          <subj type="minor">Interpersonal Relations</subj>
          <subj type="minor">Social Environment</subj>
          <subj type="minor">Culture</subj>
        </sug>
        <ab>Background: Resilience has proved to be a versatile notion to explain why people are not defeated by hardship and adversity, yet so far, we know little of how it might apply to communities and cultures in low to middle income countries. Aim: This paper aims to explore the notion of resilience in cross-cultural context through considering the lived experience of internal migration. Methods: A sample of 30 participants with experience of migration was recruited from a low-income slum dwelling neighbourhood in the city of Pune, India. These individuals participated in biographical narrative interviews in which they were encouraged to talk about their experience of migration, their adaptation to life in their new environment and making new lives for themselves. Results: Participants referred to a variety of intra-individual and external factors that sustained their resilience, including acceptance of their circumstances, the importance of memory, hope for their children's futures as well as kindness from family friends and community members and aspects of the physical environment which were conducive to an improvement in their lives. Conclusions: By analogy with the widely used term 'idioms of distress', we advocate attention to the locally nuanced and culturally inflected 'idioms of resilience' or 'eudaemonic idioms' which are of crucial importance as migration and movement become ever more prominent in discussions of human problems. The nature and extent of people's coping abilities, their aspirations and strategies for tackling adversity, their idioms of resilience and eudaemonic repertoires merit attention so that services can genuinely support their adjustment and progress in their new-found circumstances.</ab>
        <pubtype>Academic Journal</pubtype>
        <doctype>research</doctype>
        <doctype>tables/charts</doctype>
        <doctype>Article</doctype>
      </artinfo>
      <language>English</language>
    </controlInfo>
    <displayInfo>
      <pLink>
        <url>https://search.ebscohost.com/login.aspx?direct=true&amp;AuthType=sso&amp;db=ccm&amp;AN=159841820&amp;site=ehost-live&amp;custid=s2775460</url>
      </pLink>
    </displayInfo>
  </header>
</rec>
<rec resultID="9">
  <header shortDbName="ccm" longDbName="CINAHL Complete" uiTerm="162939331">
    <controlInfo>
      <bkinfo />
      <dissinfo />
      <jinfo>
        <jtl>Partner Abuse</jtl>
        <issn>19466560</issn>
      </jinfo>
      <pubinfo>
        <dt year="2023" month="01" day="01">2023</dt>
        <vid>14</vid>
        <iid>1</iid>
        <place>New York, New York</place>
      </pubinfo>
      <artinfo>
        <ui type="doi">10.1891/PA-2022-0019</ui>
        <ppf>77</ppf>
        <ppct>37</ppct>
        <formats />
        <tig>
          <atl>Comparing Abuse Profiles, Contexts, and Outcomes of Help-Seeking Victims of Domestic Violence: Part III—LGBT Clients.</atl>
        </tig>
        <aug>
          <au>Hine, Benjamin</au>
          <au>Graham-Kevan, Jay</au>
          <au>Graham-Kevan, Nicola</au>
          <affil>School of Human and Social Sciences, University of West London</affil>
        </aug>
        <sug>
          <subj type="major">Domestic Violence Psychosocial Factors</subj>
          <subj type="major">LGBTQ+ Persons</subj>
          <subj type="major">Help Seeking Behavior</subj>
          <subj type="major">Victims</subj>
          <subj type="major">Sex Factors</subj>
          <subj type="minor">Human</subj>
          <subj type="minor">United Kingdom</subj>
          <subj type="minor">Male</subj>
          <subj type="minor">Female</subj>
          <subj type="minor">Comparative Studies</subj>
          <subj type="minor">Adolescence</subj>
          <subj type="minor">Young Adult</subj>
          <subj type="minor">Adult</subj>
          <subj type="minor">Middle Age</subj>
          <subj type="minor">Aged</subj>
          <subj type="minor">Aged, 80 and Over</subj>
          <subj type="minor">Substance Abuse</subj>
          <subj type="minor">Injuries, Self-Inflicted</subj>
          <subj type="minor">Minority Stress</subj>
          <subj type="age">Adolescent: 13-18 years</subj>
          <subj type="age">Adult: 19-44 years</subj>
          <subj type="age">Middle Aged: 45-64 years</subj>
          <subj type="age">Aged: 65+ years</subj>
          <subj type="age">Aged, 80 &amp; over</subj>
          <subj type="gender">Male</subj>
          <subj type="gender">Female</subj>
        </sug>
        <ab>The present study represents the third part of an exploration into the demographic characteristics, context, and outcomes of abuse and outcomes of service engagement for users of specialist Domestic Violence and Abuse (DVA) services in the United Kingdom (UK; parts I and II respectively). It delivers on a commitment made in those parts to provide an examination of LGBT clients (including in comparison to the cisgender, heterosexual, or "cishet" clients examined in parts I &amp; II, hereby known as "non-LGBT"). The current study utilized a large-scale quantitative data set of 35,882 clients presenting to specialist DVA services within the UK between 2007 and 2017, including 34,815 non-LGBT and 1,067 LGBT clients. Several areas of similarity between the two subsamples were identified, including some of the types of abuse reported, referral routes, and outcomes upon exit from services. Significant differences was also found. For example, the LGBT subsample was found to be significantly more likely to present to services with substance use and mental health issues (including self-harm) and was also more likely to have their case progressed by the Crown Prosecution Service (CPS). The findings are discussed along with recommendations for future research and practice, centered around the provision of gender and sexuality-inclusive provision, which acknowledges differential risks of LGBT clients, and how these reflect their experiences as a "minority" population (i.e., so-called "minority stress").</ab>
        <pubtype>Academic Journal</pubtype>
        <doctype>research</doctype>
        <doctype>tables/charts</doctype>
        <doctype>Article</doctype>
      </artinfo>
      <language>English</language>
    </controlInfo>
    <displayInfo>
      <pLink>
        <url>https://search.ebscohost.com/login.aspx?direct=true&amp;AuthType=sso&amp;db=ccm&amp;AN=162939331&amp;site=ehost-live&amp;custid=s2775460</url>
      </pLink>
    </displayInfo>
  </header>
</rec>
<rec resultID="10">
  <header shortDbName="ccm" longDbName="CINAHL Complete" uiTerm="162411190">
    <controlInfo>
      <bkinfo />
      <dissinfo />
      <jinfo>
        <jtl>Psychological Medicine</jtl>
        <issn>00332917</issn>
      </jinfo>
      <pubinfo>
        <dt year="2023" month="03" day="01">Mar2023</dt>
        <vid>53</vid>
        <iid>4</iid>
      </pubinfo>
      <artinfo>
        <ui type="doi">10.1017/S0033291721003093</ui>
        <ppf>1510</ppf>
        <ppct>8</ppct>
        <formats />
        <tig>
          <atl>Neurodevelopmental disorders and subsequent risk of violent victimization: exploring sex differences and mechanisms.</atl>
        </tig>
        <aug>
          <au>Ghirardi, Laura</au>
          <au>Kuja-Halkola, Ralf</au>
          <au>Pettersson, Erik</au>
          <au>Sariaslan, Amir</au>
          <au>Arseneault, Louise</au>
          <au>Fazel, Seena</au>
          <au>D'Onofrio, Brian M.</au>
          <au>Lichtenstein, Paul</au>
          <au>Larsson, Henrik</au>
          <affil>Department of Medical Epidemiology and Biostatistics, Karolinska Institutet, Stockholm, Sweden</affil>
        </aug>
        <sug>
          <subj type="major">Mental Disorders Diagnosed in Childhood Diagnosis</subj>
          <subj type="major">Crime Victims</subj>
          <subj type="major">Attention Deficit Hyperactivity Disorder Diagnosis</subj>
          <subj type="major">Violence</subj>
          <subj type="minor">Cause of Death</subj>
          <subj type="minor">Emigration and Immigration</subj>
          <subj type="minor">Autistic Disorder Diagnosis</subj>
          <subj type="minor">Autistic Disorder</subj>
          <subj type="minor">Intellectual Disability</subj>
          <subj type="minor">Cox Proportional Hazards Model</subj>
          <subj type="minor">Confounding</subj>
          <subj type="minor">Confidence Intervals</subj>
          <subj type="minor">Descriptive Statistics</subj>
          <subj type="minor">Human</subj>
          <subj type="minor">Male</subj>
          <subj type="minor">Female</subj>
          <subj type="minor">Adolescence</subj>
          <subj type="minor">Young Adult</subj>
          <subj type="minor">Adult</subj>
          <subj type="minor">Funding Source</subj>
          <subj type="age">Adolescent: 13-18 years</subj>
          <subj type="age">Adult: 19-44 years</subj>
          <subj type="gender">Male</subj>
          <subj type="gender">Female</subj>
        </sug>
        <ab>Background: Neurodevelopmental disorders (NDs) are associated with experiences of victimization, but mechanisms remain unclear. We explored sex differences and the role of familial factors and externalizing problems in the association between several NDs and violent victimization in adolescence and young adulthood. Methods: Individuals born in Sweden 1985–1997, residing in Sweden at their 15th birthday, were followed until date of violent victimization causing a hospital visit or death, death due to other causes, emigration, or December 31, 2013, whichever came first. The exposures were diagnoses of attention-deficit/hyperactivity disorder (ADHD), autism spectrum disorder (ASD), intellectual disability (ID) and other NDs. We used three different Cox regression models: a crude model, a model adjusted for familial confounding using sibling-comparisons, and a model additionally adjusted for externalizing problems. Results: Among 1 344 944 individuals followed, on average, for 5 years, 74 487 were diagnosed with NDs and 37 765 had a hospital visit or died due to violence. ADHD was associated with an increased risk of violent victimization in males [hazard ratio (HR) 2.56; 95% confidence interval (CI) 2.43–2.70) and females (HR 5.39; 95% CI 4.97–5.85). ASD and ID were associated with an increased risk of violent victimization in females only. After adjusting for familial factors and externalizing problems, only ADHD was associated with violent victimization among males (HR 1.27; 95% CI 1.06–1.51) and females (HR 1.69; 95% CI 1.21–2.36). Conclusions: Females with NDs and males with ADHD are at greater risk of being victim of severe violence during adolescence and young adulthood. Relevant mechanisms include shared familial liability and externalizing problems. ADHD may be independently associated with violent victimization.</ab>
        <pubtype>Academic Journal</pubtype>
        <doctype>research</doctype>
        <doctype>tables/charts</doctype>
        <doctype>Article</doctype>
      </artinfo>
      <language>English</language>
    </controlInfo>
    <displayInfo>
      <pLink>
        <url>https://search.ebscohost.com/login.aspx?direct=true&amp;AuthType=sso&amp;db=ccm&amp;AN=162411190&amp;site=ehost-live&amp;custid=s2775460</url>
      </pLink>
    </displayInfo>
  </header>
</rec>
<rec resultID="11">
  <header shortDbName="ccm" longDbName="CINAHL Complete" uiTerm="163604561">
    <controlInfo>
      <bkinfo />
      <dissinfo />
      <jinfo>
        <jtl>Journal of Advanced Nursing (John Wiley &amp; Sons, Inc.)</jtl>
        <issn>03092402</issn>
      </jinfo>
      <pubinfo>
        <dt year="2023" month="04" day="01">Apr2023</dt>
        <vid>79</vid>
        <iid>4</iid>
      </pubinfo>
      <artinfo>
        <ui type="doi">10.1111/jan.15437</ui>
        <ppf>1414</ppf>
        <ppct>12</ppct>
        <formats />
        <tig>
          <atl>Optimization of eHealth interventions for intimate partner violence and abuse: A qualitative study amongst Arabic‐speaking migrant women.</atl>
        </tig>
        <aug>
          <au>Elbelassy, Allaa E.</au>
          <au>van Gelder, Nicole E.</au>
          <au>Ligthart, Suzanne A.</au>
          <au>Oertelt‐Prigione, Sabine</au>
          <affil>Gender Unit, Department of Primary and Transmural Care, Radboud University Medical Center, Nijmegen, Netherlands</affil>
        </aug>
        <sug>
          <subj type="major">Telehealth</subj>
          <subj type="major">Intimate Partner Violence</subj>
          <subj type="major">Transients and Migrants Netherlands</subj>
          <subj type="major">Women</subj>
          <subj type="major">Health Services Needs and Demand</subj>
          <subj type="minor">Human</subj>
          <subj type="minor">Interview Guides</subj>
          <subj type="minor">Funding Source</subj>
          <subj type="minor">Qualitative Studies</subj>
          <subj type="minor">Middle Eastern Persons</subj>
          <subj type="minor">Netherlands</subj>
          <subj type="minor">Acculturation</subj>
          <subj type="minor">Semi-Structured Interview</subj>
          <subj type="minor">Culture</subj>
          <subj type="minor">Cultural Sensitivity</subj>
          <subj type="minor">Health Care Delivery</subj>
          <subj type="minor">Domestic Violence</subj>
        </sug>
        <ab>Aims: This interview study focuses on the needs and wishes of Arabic‐speaking migrant women in the Netherlands to culturally adapt and optimize the digital support platform SAFE (safewomen.nl) for intimate partner violence and abuse (IPVA) for their use. Design: This is a qualitative interview‐based study. Methods: We conducted the study between March 2020 and 2021. The study entailed 16 semi‐structured interviews with Arabic‐speaking women in the Netherlands with a migration background. Results: Findings suggest that a cultural gap, a lack of knowledge of the Dutch law, and the prevalence of restrictive gender roles amongst the participants and their spouses affected their acknowledgement of the different forms of IPVA. Furthermore, mental health consequences of IPVA were also strongly stigmatized. Clear information in their native language, summarizing infographics and potential interactive features should be main components of any eHealth intervention for this target group. Conclusion: The participants in our study deemed e‐help a potentially valuable support option for women experiencing IPVA in their community. The impact of IPVA on mental health is currently overlooked within this target group and should be emphasized in future interventions. Impact Cultural sensitivity proved crucial in understanding the concepts of IPVA amongst women with migrant backgrounds. To ensure effective eHealth interventions for migrant women, they should be involved in the design and delivery of these interventions.</ab>
        <pubtype>Academic Journal</pubtype>
        <doctype>research</doctype>
        <doctype>tables/charts</doctype>
        <doctype>Article</doctype>
      </artinfo>
      <language>English</language>
    </controlInfo>
    <displayInfo>
      <pLink>
        <url>https://search.ebscohost.com/login.aspx?direct=true&amp;AuthType=sso&amp;db=ccm&amp;AN=163604561&amp;site=ehost-live&amp;custid=s2775460</url>
      </pLink>
    </displayInfo>
  </header>
</rec>
<rec resultID="12">
  <header shortDbName="ccm" longDbName="CINAHL Complete" uiTerm="160785665">
    <controlInfo>
      <bkinfo />
      <dissinfo />
      <jinfo>
        <jtl>Analyses of Social Issues &amp; Public Policy</jtl>
        <issn>15297489</issn>
      </jinfo>
      <pubinfo>
        <dt year="2022" month="12" day="01">Dec2022</dt>
        <vid>22</vid>
        <iid>3</iid>
        <place>Malden, Massachusetts</place>
      </pubinfo>
      <artinfo>
        <ui type="doi">10.1111/asap.12328</ui>
        <ppf>876</ppf>
        <ppct>30</ppct>
        <formats />
        <tig>
          <atl>Anti‐immigration policies of the trump administration: A review of Latinx mental health and resilience in the face of structural violence.</atl>
        </tig>
        <aug>
          <au>Rabin, Julia</au>
          <au>Stough, Cathleen</au>
          <au>Dutt, Anjali</au>
          <au>Jacquez, Farrah</au>
          <affil>Department of Psychology, College of Arts and Sciences, University of Cincinnati, Cincinnati Ohio, , USA</affil>
        </aug>
        <sug>
          <subj type="major">Emigration and Immigration Legislation and Jurisprudence</subj>
          <subj type="major">Federal Government</subj>
          <subj type="major">Community Violence Prevention and Control</subj>
          <subj type="major">Hispanic Americans</subj>
          <subj type="major">Mental Health</subj>
          <subj type="major">Hardiness</subj>
          <subj type="major">Politics</subj>
          <subj type="minor">Healthcare Disparities</subj>
          <subj type="minor">Health Services Accessibility</subj>
          <subj type="minor">Outcomes (Health Care)</subj>
          <subj type="minor">Psycinfo</subj>
          <subj type="minor">PubMed</subj>
          <subj type="minor">Health Policy</subj>
          <subj type="minor">Psychological Well-Being</subj>
          <subj type="minor">Racism Prevention and Control</subj>
        </sug>
        <ab>Poor mental health outcomes are a growing concern among Latinx children and adults in the U.S. While existing research has documented risk factors to these mental health disparities, such as barriers to healthcare access and fear of deportation, less is known about the impacts of Former President Trump's anti‐immigrant rhetoric and federal efforts to curb migration on Latinx mental health. Thus, the purpose of this review was two‐fold: (1) to review the empirical literature for any quantitative or qualitative findings discussing the relationship between federal immigration policies passed under the Trump administration and mental health outcomes of the Latinx community and (2) to understand the range of resilience factors that may have facilitated Latinx youth and adults to overcome these sociopolitical changes. Utilizing a modified version of the Preferred Reporting Items for Systematic Review and Meta‐Analyses guidelines, we conducted a narrative review of 21 empirical articles. The review characterizes literature across the fields of psychology, counseling, social justice, and law in terms of population of interest, relevant immigration policy, key mental health findings, and culturally sensitive contributions to either the Minority Stress Model or Social Ecological Resilience. Based on our findings, we argue that immigration enforcement served as a unique stressor to Latinx wellbeing and particularly increased rates of negative emotional experiences and internalizing symptoms. However, culturally rooted resilience factors, such as Luchando Adelante (e.g., striving forward despite uncertainty), helped bolster against relevant adversity. We conclude with an argument for the importance of immigration policy reform for improved mental health outcomes in the Latinx community.</ab>
        <pubtype>Academic Journal</pubtype>
        <doctype>research</doctype>
        <doctype>systematic review</doctype>
        <doctype>tables/charts</doctype>
        <doctype>Article</doctype>
      </artinfo>
      <language>English</language>
    </controlInfo>
    <displayInfo>
      <pLink>
        <url>https://search.ebscohost.com/login.aspx?direct=true&amp;AuthType=sso&amp;db=ccm&amp;AN=160785665&amp;site=ehost-live&amp;custid=s2775460</url>
      </pLink>
    </displayInfo>
  </header>
</rec>
<rec resultID="13">
  <header shortDbName="ccm" longDbName="CINAHL Complete" uiTerm="162899641">
    <controlInfo>
      <bkinfo />
      <dissinfo />
      <jinfo>
        <jtl>Transcultural Psychiatry</jtl>
        <issn>13634615</issn>
      </jinfo>
      <pubinfo>
        <dt year="2023" month="02" day="01">Feb2023</dt>
        <vid>60</vid>
        <iid>1</iid>
      </pubinfo>
      <artinfo>
        <ui type="doi">10.1177/13634615211062966</ui>
        <ppf>13</ppf>
        <ppct>13</ppct>
        <formats />
        <tig>
          <atl>Refugee posttraumatic growth: A grounded theory study.</atl>
        </tig>
        <aug>
          <au>Hirad, Sara</au>
          <au>Miller, Marianne McInnes</au>
          <au>Negash, Sesen</au>
          <au>Lambert, Jessica E.</au>
          <affil>Couple and Family Therapy Programs, 52701 Alliant International University</affil>
        </aug>
        <sug>
          <subj type="major">Refugees United States</subj>
          <subj type="major">Posttraumatic Growth, Psychological</subj>
          <subj type="major">Life Experiences Evaluation</subj>
          <subj type="minor">Human</subj>
          <subj type="minor">United States</subj>
          <subj type="minor">Middle East</subj>
          <subj type="minor">Afghanistan</subj>
          <subj type="minor">Psychological Distress</subj>
          <subj type="minor">Grounded Theory</subj>
          <subj type="minor">Adult</subj>
          <subj type="minor">Middle Age</subj>
          <subj type="minor">Aged</subj>
          <subj type="minor">Interviews</subj>
          <subj type="minor">Coping</subj>
          <subj type="minor">Spirituality</subj>
          <subj type="minor">Emigration and Immigration</subj>
          <subj type="minor">Hardiness</subj>
          <subj type="minor">Female</subj>
          <subj type="minor">Male</subj>
          <subj type="minor">Iran</subj>
          <subj type="minor">Iraq</subj>
          <subj type="minor">Syria</subj>
          <subj type="minor">Uncertainty</subj>
          <subj type="minor">Social Integration</subj>
          <subj type="age">Adult: 19-44 years</subj>
          <subj type="age">Middle Aged: 45-64 years</subj>
          <subj type="age">Aged: 65+ years</subj>
          <subj type="gender">Female</subj>
          <subj type="gender">Male</subj>
        </sug>
        <ab>In response to the unprecedented refugee crisis around the world, a growing body of research has focused on psychological distress among individuals and families forced to flee their homelands. Less attention has been directed toward understanding resilience, adaptation, and growth among this population. This grounded theory study explored the posttraumatic growth experiences of Middle Eastern and Afghan refugees resettled in the United States. The principal researcher conducted 23 interviews with seven couples and 16 individuals aged 25 to 67 years, from Afghanistan, Iraq, Iran, and Syria. This study aimed to explore how refugees understand, process, overcome, and grow from the trauma and adversity they have experienced. Findings were used to delineate a model of the process through which refugees experience posttraumatic growth. The overarching theme of moving forward had five specific growth themes: increased awareness of context; tolerating uncertainty; spiritual/religious attunement; consideration of others; and integrating into society. Findings shed light on the complex process of growth and adaptation in the aftermath of war and forced migration. The model can serve as a tool for clinicians to facilitate more empowering posttraumatic narratives with refugee clients rooted in growth experiences.</ab>
        <pubtype>Academic Journal</pubtype>
        <doctype>research</doctype>
        <doctype>tables/charts</doctype>
        <doctype>Article</doctype>
      </artinfo>
      <language>English</language>
    </controlInfo>
    <displayInfo>
      <pLink>
        <url>https://search.ebscohost.com/login.aspx?direct=true&amp;AuthType=sso&amp;db=ccm&amp;AN=162899641&amp;site=ehost-live&amp;custid=s2775460</url>
      </pLink>
    </displayInfo>
  </header>
</rec>
<rec resultID="14">
  <header shortDbName="ccm" longDbName="CINAHL Complete" uiTerm="159888077">
    <controlInfo>
      <bkinfo />
      <dissinfo />
      <jinfo>
        <jtl>Journal of Interpersonal Violence</jtl>
        <issn>08862605</issn>
      </jinfo>
      <pubinfo>
        <dt year="2022" month="09" day="01">Sep2022</dt>
        <vid>37</vid>
        <iid>17/18</iid>
        <place>Thousand Oaks, California</place>
      </pubinfo>
      <artinfo>
        <ui type="doi">10.1177/08862605211020981</ui>
        <ppf>NP15620</ppf>
        <ppct>29</ppct>
        <formats />
        <tig>
          <atl>Health Correlates of Intimate Partner Violence and Help-seeking Among Unauthorized Immigrant Women.</atl>
        </tig>
        <aug>
          <au>Shuman, Sara</au>
          <au>Pollitt, Amanda M.</au>
          <au>O'Brien, Matthew</au>
          <au>Ibrahim, Jennifer</au>
          <au>Gupta, Jhumka</au>
          <affil>Northern Arizona University, Flagstaff, AZ, USA</affil>
        </aug>
        <sug>
          <subj type="major">Women Psychosocial Factors</subj>
          <subj type="major">Intimate Partner Violence</subj>
          <subj type="major">Help Seeking Behavior</subj>
          <subj type="major">Undocumented Immigrants Pennsylvania</subj>
          <subj type="major">Depression</subj>
          <subj type="major">Stress Disorders, Post-Traumatic</subj>
          <subj type="major">Quality of Life</subj>
          <subj type="minor">Human</subj>
          <subj type="minor">Female</subj>
          <subj type="minor">Pennsylvania</subj>
          <subj type="minor">Spain</subj>
          <subj type="minor">Cross Sectional Studies</subj>
          <subj type="minor">Chi Square Test</subj>
          <subj type="minor">Multiple Logistic Regression</subj>
          <subj type="minor">Descriptive Statistics</subj>
          <subj type="minor">Center for Epidemiological Studies Depression Scale</subj>
          <subj type="minor">Scales</subj>
          <subj type="minor">Questionnaires</subj>
          <subj type="minor">Data Analysis Software</subj>
          <subj type="minor">Adolescence</subj>
          <subj type="minor">Adult</subj>
          <subj type="minor">Middle Age</subj>
          <subj type="minor">Aged</subj>
          <subj type="minor">Funding Source</subj>
          <subj type="age">Adolescent: 13-18 years</subj>
          <subj type="age">Adult: 19-44 years</subj>
          <subj type="age">Middle Aged: 45-64 years</subj>
          <subj type="age">Aged: 65+ years</subj>
          <subj type="gender">Female</subj>
        </sug>
        <ab>Intimate partner violence (IPV) research on immigrant women who are unauthorized is particularly scarce, despite unique vulnerabilities associated with their documentation status that may impact help-seeking and health outcomes. The purpose of this study was to document the frequency of lifetime IPV and related help-seeking behaviors, and examine the relationship between IPV, major depressive disorder (MDD), post-traumatic stress disorder (PTSD), and health-related quality of life (HRQL) among a community health center-based sample of unauthorized, Spanish-speaking immigrant women in Philadelphia. A clinic-based sample of unauthorized Spanish-speaking women (N = 200, ages 18-65) completed an anonymous, cross-sectional survey on IPV experiences, help-seeking behaviors, and self-reported health in 2013-2014. Chi-square tests assessed associations between sociodemographic variables and IPV. Multivariable logistic regression investigated whether IPV predicted mental health outcomes. Approximately one in three (34.5%) women reported lifetime IPV experiences. Of these, half (56.6%) sought help (formal n = 22; informal n = 25) because of the violence. Women identified not knowing where to go, believing that help was not necessary, and embarrassment as barriers to help-seeking. Symptoms consistent with MDD and PTSD were reported by 40.5% and 16% of the sample, respectively. In unadjusted logistic regression models, IPV survivors were more likely to endorse MDD and PTSD, and report low mental health HRQL scores than counterparts without IPV. In fully adjusted models, only the association between IPV and PTSD remained significant (OR: 3.80, p =.01). Study findings document high frequencies of IPV, MDD, and PTSD among this clinic-based sample of unauthorized immigrant women. Women who reported IPV also had a greater likelihood of reporting symptoms consistent with PTSD. Findings highlight the need for clinic-based mental health and trauma-informed services tailored to unauthorized immigrant women as well as interventions to decrease IPV.</ab>
        <pubtype>Academic Journal</pubtype>
        <doctype>research</doctype>
        <doctype>tables/charts</doctype>
        <doctype>Article</doctype>
      </artinfo>
      <language>English</language>
    </controlInfo>
    <displayInfo>
      <pLink>
        <url>https://search.ebscohost.com/login.aspx?direct=true&amp;AuthType=sso&amp;db=ccm&amp;AN=159888077&amp;site=ehost-live&amp;custid=s2775460</url>
      </pLink>
    </displayInfo>
  </header>
</rec>
<rec resultID="15">
  <header shortDbName="ccm" longDbName="CINAHL Complete" uiTerm="158572186">
    <controlInfo>
      <bkinfo />
      <dissinfo />
      <jinfo>
        <jtl>Clinical Psychology &amp; Psychotherapy</jtl>
        <issn>10633995</issn>
      </jinfo>
      <pubinfo>
        <dt year="2022" month="07" day="01">Jul2022</dt>
        <vid>29</vid>
        <iid>4</iid>
        <place>Hoboken, New Jersey</place>
      </pubinfo>
      <artinfo>
        <ui type="doi">10.1002/cpp.2728</ui>
        <ppf>1433</ppf>
        <ppct>14</ppct>
        <formats />
        <tig>
          <atl>New directions in the mental health care of migrants, including refugees—A randomized controlled trial investigating the efficacy of value‐based counselling.</atl>
        </tig>
        <aug>
          <au>Orang, Tahereh Mina</au>
          <au>Missmahl, Inge</au>
          <au>Thoele, Anna‐Maria</au>
          <au>Valensise, Livia</au>
          <au>Brenner, Anna</au>
          <au>Gardisi, Maryam</au>
          <au>Peter, Helmut</au>
          <au>Kluge, Ulrike</au>
          <affil>Ipso gGmbH ‐ International Psychosocial Organisation, Berlin, Germany</affil>
        </aug>
        <sug>
          <subj type="major">Counseling</subj>
          <subj type="major">Transients and Migrants Psychosocial Factors</subj>
          <subj type="major">Refugees Psychosocial Factors</subj>
          <subj type="major">Mental Health</subj>
          <subj type="major">Mental Health Services</subj>
          <subj type="major">Program Evaluation</subj>
          <subj type="minor">Human</subj>
          <subj type="minor">Randomized Controlled Trials</subj>
          <subj type="minor">Pretest-Posttest Design</subj>
          <subj type="minor">Descriptive Statistics</subj>
          <subj type="minor">Data Analysis Software</subj>
          <subj type="minor">Confidence Intervals</subj>
          <subj type="minor">Odds Ratio</subj>
          <subj type="minor">Stress Disorders, Post-Traumatic</subj>
          <subj type="minor">Male</subj>
          <subj type="minor">Female</subj>
          <subj type="minor">Young Adult</subj>
          <subj type="minor">Adult</subj>
          <subj type="age">Adult: 19-44 years</subj>
          <subj type="gender">Male</subj>
          <subj type="gender">Female</subj>
        </sug>
        <ab>Objective: Specialized literature has identified a need for evidence‐based, low‐threshold, short‐term, and intracultural psychological interventions that can be made available to migrants, including refugees, who suffer from psychological symptoms in host countries. The objective of the present study is to measure the efficacy of value‐based counselling (VBC) as such an intervention. Method: We conducted a pragmatic, rater‐blinded randomized controlled trial employing a pre‐post control group design to assess the efficacy of VBC based on a study sample of 103 migrants, including refugees, who resided in Germany at the time. A set of instruments was used to evaluate primary outcome measures of depression, posttraumatic stress disorder (PTSD) symptoms, perceived stress, generalized anxiety, and somatic complaints. Results: Per protocol analysis included 42 participants in the VBC group, and 43 in the waiting list. Compared with participants in the waiting‐list group, the VBC group, following an average of four counselling sessions, experienced a clinically meaningful reduction of depression (adjusted difference 7.06, 95% CI [4.86, 9.26], effect size 0.68, p &lt;.001), PTSD (adjusted difference 17.15, 95% CI [10.49, 23.81], effect size 0.76, p &lt;.001), perceived stress (adjusted difference 9.25, 95% CI [6.23, 12.27], effect size 0.75, p &lt;.001), anxiety (adjusted difference 5.34, 95% CI [3.47, 7.20], effect size 0.70, p &lt;.001), and somatic complaints (adjusted difference 5.52, 95% CI [3.30, 7.74], effect size 0.72, p &lt;.001). The positive outcomes were maintained at 3‐month follow‐up. Utilization of mental health services was significantly reduced at the 3‐month follow‐up conducted with participants of the VBC group. Conclusions: VBC, a culturally sensitive and strength‐based mental health service, is an effective short‐term intervention which meets the specific mental health needs of migrants, including refugees.</ab>
        <pubtype>Academic Journal</pubtype>
        <doctype>research</doctype>
        <doctype>tables/charts</doctype>
        <doctype>randomized controlled trial</doctype>
        <doctype>Article</doctype>
      </artinfo>
      <language>English</language>
    </controlInfo>
    <displayInfo>
      <pLink>
        <url>https://search.ebscohost.com/login.aspx?direct=true&amp;AuthType=sso&amp;db=ccm&amp;AN=158572186&amp;site=ehost-live&amp;custid=s2775460</url>
      </pLink>
    </displayInfo>
  </header>
</rec>
<rec resultID="16">
  <header shortDbName="ccm" longDbName="CINAHL Complete" uiTerm="158425797">
    <controlInfo>
      <bkinfo />
      <dissinfo />
      <jinfo>
        <jtl>Violence Against Women</jtl>
        <issn>10778012</issn>
      </jinfo>
      <pubinfo>
        <dt year="2022" month="09" day="01">Sep2022</dt>
        <vid>28</vid>
        <iid>11</iid>
        <place>Thousand Oaks, California</place>
      </pubinfo>
      <artinfo>
        <ui type="doi">10.1177/10778012211060860</ui>
        <ppf>2677</ppf>
        <ppct>23</ppct>
        <formats />
        <tig>
          <atl>Trafficking, Client and Police Violence, Sexual Risk and Mental Health Among Women in the Sex Industry at the Thai-Myanmar Border.</atl>
        </tig>
        <aug>
          <au>Decker, Michele R.</au>
          <au>Meyer, Sarah R.</au>
          <au>Branchini Risko, Casey</au>
          <au>Abshir, Nada</au>
          <au>Mar, Aye Aye</au>
          <au>Robinson, W. Courtland</au>
          <affil>Department of Population, Family &amp; Reproductive Health, 25802Johns Hopkins Bloomberg School of Public Health, Baltimore, MD, USA</affil>
        </aug>
        <sug>
          <subj type="major">Human Trafficking</subj>
          <subj type="major">Police</subj>
          <subj type="major">Violence</subj>
          <subj type="major">Mental Health</subj>
          <subj type="major">Women's Health</subj>
          <subj type="major">Sex Work Thailand</subj>
          <subj type="major">Risk Taking Behavior</subj>
          <subj type="major">Transients and Migrants</subj>
          <subj type="minor">Thailand</subj>
          <subj type="minor">Myanmar</subj>
          <subj type="minor">Human</subj>
          <subj type="minor">Refugees</subj>
          <subj type="minor">Multimethod Studies</subj>
          <subj type="minor">Qualitative Studies</subj>
          <subj type="minor">Cross Sectional Studies</subj>
          <subj type="minor">Fraud</subj>
          <subj type="minor">Descriptive Statistics</subj>
          <subj type="minor">Condoms</subj>
          <subj type="minor">Health Services Needs and Demand</subj>
          <subj type="minor">Coercion</subj>
          <subj type="minor">Unsafe Sex</subj>
          <subj type="minor">Young Adult</subj>
          <subj type="minor">Adult</subj>
          <subj type="age">Adult: 19-44 years</subj>
        </sug>
        <ab>This study describes sex trafficking and associations with violence and health among female migrants in the sex industry in Mae Sot, Thailand. The mixed-methods study included a qualitative interview phase (n = 10), followed by a cross-sectional survey phase (n = 128). Entry via trafficking (force, fraud, or coercion [FFC], or as minors) was prevalent (76.6%), primarily FFC (73.4%). FFC was associated with inconsistent condom use, inability to refuse clients, poor health, and anxiety. Past-year violence was normative including client sexual violence (66.4%), client coercion for condom nonuse (&gt; 95%), and police extortion (56%). Working conditions enabled violence irrespective of mode of entry. Profound unmet needs exist for safety and access to justice irrespective of trafficking history.</ab>
        <pubtype>Academic Journal</pubtype>
        <doctype>research</doctype>
        <doctype>tables/charts</doctype>
        <doctype>Article</doctype>
      </artinfo>
      <language>English</language>
    </controlInfo>
    <displayInfo>
      <pLink>
        <url>https://search.ebscohost.com/login.aspx?direct=true&amp;AuthType=sso&amp;db=ccm&amp;AN=158425797&amp;site=ehost-live&amp;custid=s2775460</url>
      </pLink>
    </displayInfo>
  </header>
</rec>
<rec resultID="17">
  <header shortDbName="ccm" longDbName="CINAHL Complete" uiTerm="157565912">
    <controlInfo>
      <bkinfo />
      <dissinfo />
      <jinfo>
        <jtl>Trauma, Violence &amp; Abuse</jtl>
        <issn>15248380</issn>
      </jinfo>
      <pubinfo>
        <dt year="2022" month="07" day="01">Jul2022</dt>
        <vid>23</vid>
        <iid>3</iid>
        <place>Thousand Oaks, California</place>
      </pubinfo>
      <artinfo>
        <ui type="doi">10.1177/1524838020979676</ui>
        <ppf>920</ppf>
        <ppct>18</ppct>
        <formats />
        <tig>
          <atl>Gender, Power, and Health: Measuring and Assessing Sexual Relationship Power Equity Among Young Sub-Saharan African Women and Men, a Systematic Review.</atl>
        </tig>
        <aug>
          <au>Closson, Kalysha</au>
          <au>Ndungu, Jane</au>
          <au>Beksinska, Mags</au>
          <au>Ogilvie, Gina</au>
          <au>Dietrich, Janan J</au>
          <au>Gadermann, Anne</au>
          <au>Gibbs, Andrew</au>
          <au>Nduna, Mzikazi</au>
          <au>Smit, Jenni</au>
          <au>Gray, Glenda</au>
          <au>Kaida, Angela</au>
          <affil>School of Population and Public Health, 8166The University of British Columbia, Vancouver, British Columbia, Canada</affil>
        </aug>
        <sug>
          <subj type="major">Sexuality Evaluation</subj>
          <subj type="major">Intimate Partner Violence Risk Factors</subj>
          <subj type="major">Sexual Health</subj>
          <subj type="major">Reproductive Health</subj>
          <subj type="major">Mental Health</subj>
          <subj type="major">Gender Equality</subj>
          <subj type="major">Sub-Saharan Africans</subj>
          <subj type="minor">Human</subj>
          <subj type="minor">Systematic Review</subj>
          <subj type="minor">Africa South of the Sahara</subj>
          <subj type="minor">PubMed</subj>
          <subj type="minor">Psycinfo</subj>
          <subj type="minor">Sexual Behavior</subj>
          <subj type="minor">Men</subj>
          <subj type="minor">Women</subj>
        </sug>
        <ab>Gender inequity, including low sexual relationship power (SRP), is an important determinant of intimate partner violence (IPV) and negative sexual, reproductive, and mental health. Different versions of the Sexual Relationship Power Scale (SRPS) are commonly used within youth studies to examine how gender inequities, including controlling behaviors, in heterosexual relationships impact the lives of young people in sub-Saharan Africa. This review aims to (1) describe definitions and measures of SRP within sub-Saharan African youth studies and (2) review and summarize associations between SRP equity, IPV, and sexual, reproductive, and mental health. After searching Pubmed, Ovid Med, Psych info, Web of Science, Google Scholar, and relevant research forums, 304 papers were identified, of which 29 papers based on 15 distinct studies (published 2004–2019) met our criteria for being youth-specific, conducted in sub-Saharan Africa, and including a quantitative measure of SRP. Details of each SRPS are described, including any adaptations and psychometric properties, as well as associations with IPV, sexual, reproductive, and mental health behaviors and outcomes. Results indicate that there are variations to the SRPS, and a paucity of evidence has detailed the psychometric properties of such measures within sub-Saharan African youth studies. Measures of SRP equity are associated with experiences (among women) and perpetration of (among men) IPV as numerous pathways to HIV risk; however, the evidence remains mixed. In order to address overlapping epidemics of violence against women and HIV, efforts are needed to ensure that measures, including the SRPS, are valid and reliable among highly affected populations.</ab>
        <pubtype>Academic Journal</pubtype>
        <doctype>research</doctype>
        <doctype>systematic review</doctype>
        <doctype>tables/charts</doctype>
        <doctype>Article</doctype>
      </artinfo>
      <language>English</language>
    </controlInfo>
    <displayInfo>
      <pLink>
        <url>https://search.ebscohost.com/login.aspx?direct=true&amp;AuthType=sso&amp;db=ccm&amp;AN=157565912&amp;site=ehost-live&amp;custid=s2775460</url>
      </pLink>
    </displayInfo>
  </header>
</rec>
<rec resultID="18">
  <header shortDbName="ccm" longDbName="CINAHL Complete" uiTerm="159306719">
    <controlInfo>
      <bkinfo />
      <dissinfo />
      <jinfo>
        <jtl>Journal of Interpersonal Violence</jtl>
        <issn>08862605</issn>
      </jinfo>
      <pubinfo>
        <dt year="2022" month="10" day="01">Oct2022</dt>
        <vid>37</vid>
        <iid>19/20</iid>
        <place>Thousand Oaks, California</place>
      </pubinfo>
      <artinfo>
        <ui type="doi">10.1177/08862605211037580</ui>
        <ppf>NP18761</ppf>
        <ppct>23</ppct>
        <formats />
        <tig>
          <atl>Parental Harsh Discipline and Migrant Children's Anxiety in China: The Moderating Role of Parental Warmth and Gender.</atl>
        </tig>
        <aug>
          <au>Liu, Li</au>
          <au>Zhai, Peixin</au>
          <au>Wang, Meifang</au>
          <affil>Shandong Normal University, Jinan, China</affil>
        </aug>
        <sug>
          <subj type="major">Anxiety In Infancy and Childhood</subj>
          <subj type="major">Transients and Migrants Psychosocial Factors</subj>
          <subj type="major">Parental Behavior</subj>
          <subj type="major">Discipline</subj>
          <subj type="major">Aggression Psychosocial Factors</subj>
          <subj type="major">Punishment</subj>
          <subj type="major">Parent-Child Relations</subj>
          <subj type="minor">Human</subj>
          <subj type="minor">China</subj>
          <subj type="minor">Schools, Elementary</subj>
          <subj type="minor">Structural Equation Modeling</subj>
          <subj type="minor">Parental Role</subj>
          <subj type="minor">Maternal Attitudes</subj>
          <subj type="minor">Sex Factors</subj>
          <subj type="minor">Chinese</subj>
          <subj type="minor">Adult</subj>
          <subj type="minor">Middle Age</subj>
          <subj type="minor">Young Adult</subj>
          <subj type="minor">Child</subj>
          <subj type="minor">Scales</subj>
          <subj type="minor">Coefficient Alpha</subj>
          <subj type="minor">Data Analysis Software</subj>
          <subj type="minor">Descriptive Statistics</subj>
          <subj type="minor">Male</subj>
          <subj type="minor">Female</subj>
          <subj type="minor">Chi Square Test</subj>
          <subj type="minor">Funding Source</subj>
          <subj type="age">Adult: 19-44 years</subj>
          <subj type="age">Middle Aged: 45-64 years</subj>
          <subj type="age">Child: 6-12 years</subj>
          <subj type="gender">Male</subj>
          <subj type="gender">Female</subj>
        </sug>
        <ab>The present study examined the moderating effects of both parents' warmth in the relations between parental harsh discipline (psychological aggression and corporal punishment) and migrant children's anxiety and parent and child gender differences in the moderating mechanism in Chinese society. This study used a sample of 477 elementary school-age children and both their parents in Chinese migrant families. We constructed a Structural Equation Model to explore the relation between parental harsh discipline (psychological aggression and corporal punishment) and migrant children's anxiety and the moderating role of parental warmth. Our findings revealed that maternal but not paternal psychological aggression was found to significantly predict boys' anxiety. Moreover, maternal warmth exacerbated the relations between paternal corporal punishment and girls' anxiety. The findings provide partial support for the "healthy context paradox" and highlight the importance of considering how the broader family emotional context may interact with parental harsh discipline to influence child adjustment.</ab>
        <pubtype>Academic Journal</pubtype>
        <doctype>research</doctype>
        <doctype>tables/charts</doctype>
        <doctype>Article</doctype>
      </artinfo>
      <language>English</language>
    </controlInfo>
    <displayInfo>
      <pLink>
        <url>https://search.ebscohost.com/login.aspx?direct=true&amp;AuthType=sso&amp;db=ccm&amp;AN=159306719&amp;site=ehost-live&amp;custid=s2775460</url>
      </pLink>
    </displayInfo>
  </header>
</rec></records>
