# Supplementary material for: Mental health and mental health help-seeking behaviors among first-generation voluntary African migrants: A systematic review
Source: PLoS One. 2024 Mar 18;19(3):e0298634. doi: 10.1371/journal.pone.0298634 (PMC10947684; doi:10.1371/journal.pone.0298634)
Supplement: S3 Appendix — A. CINAHL Search Strategy 16.12.2023. B. Embase Search Strategy 17.12.2023. C. Medline Complete Search Strategy 16.12.2023. D. PsychInfo Search Strategy 17.12.2023. (ZIP) [file pone.0298634.s005.zip › S3B_Appendix.xls]

## Sheet: citations
Copyright (c) 2000-2023 Ovid Technologies, Inc.
ORN	VN	DB	TI	SO	AU	AO	IN	PB	AB	FTURL	XL
1	Ovid Technologies	Embase	Intergenerational conflict among resettled South Sudanese in Australia.	Transcultural Psychiatry. 60(2) (pp 215-225), 2023. Date of Publication: April 2023.	Pittaway T. Riggs E. Dantas J.A.R.	Pittaway, Troy; ORCID: https://orcid.org/0000-0002-6681-7908 Dantas, Jaya A. R.; ORCID: https://orcid.org/0000-0002-0625-4330	(Pittaway, Dantas) Curtin School of Population Health, Curtin University, Bentleigh, WA, Australia (Riggs) Intergenerational Health, Murdoch Children's Research Institute, Parkville, VIC, Australia (Riggs) Department of General Practice, The University of Melbourne, VIC, Australia	SAGE Publications Ltd	South Sudanese families have faced many hardships in the process of acculturation to Australian society. This has led to rapid family breakdown amongst refugees from South Sudan who live in Melbourne, Australia, and has created tension between families, the wider South Sudanese community, and authorities. This qualitative study explores how shifting dynamics of religious faith, the concept of fam…	Click here for full text options	Find It at Unimelb
2	Ovid Technologies	Embase	Psychological Resilience in the Context of Disability: A Study With Turkish and Moroccan Young-Old Immigrants Living in the Netherlands.	The Gerontologist. 60(2) (pp 259-269), 2020. Date of Publication: 24 Feb 2020.	Szabo A. Klokgieters S.S. Kok A.A.L. van Tilburg T.G. Huisman M.		(Szabo) School of Health Sciences, Massey University, Wellington, New Zealand (Klokgieters, Kok, van Tilburg, Huisman) Department of Sociology, Faculty of Social Sciences, Vrije Universiteit Amsterdam, Netherlands (Kok, Huisman) Department of Epidemiology and Biostatistics, Amsterdam Public Health, Vrije Universiteit Amsterdam, Netherlands (Kok) Department of Psychiatry, Amsterdam Public Health, …	NLM (Medline)	BACKGROUND AND OBJECTIVES: The disability paradox postulates that some individuals with severe functional limitations demonstrate psychological resilience, that is, good mental health and quality of life. Resilience to disabilities has been linked to psychological (e.g., mastery) and social factors (e.g., social provisions). It is, however, less clear whether cultural factors can provide addition…	Click here for full text options	Find It at Unimelb
3	Ovid Technologies	Embase	The underreported challenge of disabling psychogenic neurological disorders in sub-Saharan Africa: A case series of patients presenting to a regional hospital in Tanzania.	Neurology. Conference: 68th American Academy of Neurology Annual Meeting, AAN 2016. Vancouver, BC Canada. Conference Publication: (var.pagings). 86(16 SUPPL. 1) (no pagination), 2016. Date of Publication: 05 Apr 2016.	Kellogg M. Howlett W. Dekker M.C.J.			Lippincott Williams and Wilkins	Objective: To describe a case series of four patients admitted to a regional hospital in Tanzania with disabling functional, somatoform, or psychogenic neurological disorders. Background(s): On review of the existing literature, there are no studies on the incidence, prevalence, or characteristics of psychogenic disorders in Sub-Saharan Africa (SSA). Several studies of African immigrant populatio…	Click here for full text options	Find It at Unimelb
4	Ovid Technologies	Embase	The underreported challenge of disabling psychogenic neurological disorders in Sub-Saharan Africa: A case series of patients presenting to a regional hospital in Tanzania.	Neurology. Conference: 68th American Academy of Neurology Annual Meeting, AAN 2016. Vancouver, BC Canada. Conference Publication: (var.pagings). 86(16 SUPPL. 1) (no pagination), 2016. Date of Publication: 05 Apr 2016.	Kellogg M. Howlett W. Dekker M.C.J.		(Dekker) Inst of Epidemiology and Biostatistics, Erasmus Univ Rotterdam, 3000 DR, Rotterdam, Netherlands (Howlett) Neurology/Internal Medicine, Kilimanjaro Christian Medical Centre, Moshi, Tanzania (Kellogg) Stanford University Medical Center, Stanford, CA, United States	Lippincott Williams and Wilkins	Objective: To describe a case series of four patients admitted to a regional hospital in Tanzania with disabling functional, somatoform, or psychogenic neurological disorders. Background(s): On review of the existing literature, there are no studies on the incidence, prevalence, or characteristics of psychogenic disorders in Sub-Saharan Africa (SSA). Several studies of African immigrant populatio…	Click here for full text options	Find It at Unimelb
5	Ovid Technologies	Embase	Daily hassles and coping dispositions as predictors of psychological adjustment: A comparative study of young unaccompanied refugees and youth in the resettlement country.	International Journal of Behavioral Development. 38(3) (pp 293-303), 2014. Date of Publication: May 2014.	Seglem K.B. Oppedal B. Roysamb E.		(Seglem, Oppedal, Roysamb) Division of Mental Health, Norwegian Institute of Public Health, PO Box 4404 Nydalen, 0403 Oslo, Norway (Roysamb) University of Oslo, Norway	SAGE Publications Ltd (E-mail: info@sagepub.co.uk)	This study examined daily hassles and coping dispositions in relation to life satisfaction and depressive symptoms among resettled unaccompanied refugees and other youth in the resettlement country. A total of 223 unaccompanied refugees (M = 20 years) was compared with 609 ethnic minority and 427 majority youth in Norway. Unaccompanied refugees reported higher levels of depressive symptoms, daily…	Click here for full text options	Find It at Unimelb

## Sheet: labels
AB	Abstract
AO	Author NameID
AU	Author(s)
DB	Database
FTURL	Ovid FullText URL
IN	Institution
ORN	Ovid Result Number
PB	Publisher
PM	PMID
SO	Source
TI	Title
UI	Unique Identifier
VN	Vendor
XL	Link to External Resolver
