# Supplementary material for: Mental health and mental health help-seeking behaviors among first-generation voluntary African migrants: A systematic review
Source: PLoS One. 2024 Mar 18;19(3):e0298634. doi: 10.1371/journal.pone.0298634 (PMC10947684; doi:10.1371/journal.pone.0298634)
Supplement: S3 Appendix — A. CINAHL Search Strategy 16.12.2023. B. Embase Search Strategy 17.12.2023. C. Medline Complete Search Strategy 16.12.2023. D. PsychInfo Search Strategy 17.12.2023. (ZIP) [file pone.0298634.s005.zip › S3D_Appendix.xls]

## Sheet: citations
Copyright (c) 2000-2023 Ovid Technologies, Inc.
ORN	VN	DB	TI	AU	SO	MO	PT	JN	VO	IP	PG	FTURL	XL
1	Ovid Technologies	APA PsycInfo	Psychological resilience in the context of disability: A study with Turkish and Moroccan young-old immigrants living in the Netherlands. [References].YR - 2020	Szabo, Agnes Klokgieters, Silvia S Kok, Almar A. L van Tilburg, Theo G Huisman, Martijn	The Gerontologist. Vol.60,(2), 2020, pp. 259-269.	Mar	Journal Peer Reviewed Journal	The Gerontologist	60	2	259-269	Click here for full text options	Find It at Unimelb
2	Ovid Technologies	APA PsycInfo	Social work practice with African Americans in urban environments.YR - 2016	Wells-Wilbon, Rhonda [Ed] McPhatter, Anna R [Ed] Vakalahi, Halaevalu F. Ofahengaue [Ed]	(2016). Social work practice with African Americans in urban environments. xxv, 457pp. New York, NY, US: Springer Publishing Company; US.		Book Edited Book					Click here for full text options	Find It at Unimelb
3	Ovid Technologies	APA PsycInfo	Handbook of resilience in children of war.YR - 2013	Fernando, Chandi [Ed] Ferrari, Michel [Ed]	(2013). Handbook of resilience in children of war. xiii, 311pp. New York, NY, US: Springer Science + Business Media; US.		Book Edited Book					Click here for full text options	Find It at Unimelb

## Sheet: labels
AU	Author(s)
DB	Database
FTURL	Ovid FullText URL
IP	Issue
JN	Journal Name
MO	Publication Month/Season
ORN	Ovid Result Number
PG	Page(s)
PT	Publication Type
SO	Source
TI	Title
VN	Vendor
VO	Volume
XL	Link to External Resolver
