# Supplementary material for: Mental health and mental health help-seeking behaviors among first-generation voluntary African migrants: A systematic review
Source: PLoS One. 2024 Mar 18;19(3):e0298634. doi: 10.1371/journal.pone.0298634 (PMC10947684; doi:10.1371/journal.pone.0298634)
Supplement: S3 Appendix — A. CINAHL Search Strategy 16.12.2023. B. Embase Search Strategy 17.12.2023. C. Medline Complete Search Strategy 16.12.2023. D. PsychInfo Search Strategy 17.12.2023. (ZIP) [file pone.0298634.s005.zip › S3A_Appendix.xml]

<records>
<rec resultID="1">
  <header shortDbName="ccm" longDbName="CINAHL Complete" uiTerm="157299338">
    <controlInfo>
      <bkinfo />
      <dissinfo />
      <jinfo>
        <jtl>Health &amp; Social Care in the Community</jtl>
        <issn>09660410</issn>
      </jinfo>
      <pubinfo>
        <dt year="2022" month="07" day="01">Jul2022</dt>
        <vid>30</vid>
        <iid>4</iid>
        <place>London, &lt;Blank&gt;</place>
      </pubinfo>
      <artinfo>
        <ui type="doi">10.1111/hsc.13523</ui>
        <ppf>e1157</ppf>
        <ppct>13</ppct>
        <formats>
          <fmt type="HTML Full Text" />
          <fmt type="PDF" />
        </formats>
        <tig>
          <atl>Risk and protective factors associated with multiproblem behaviours of Ethiopian young adults in Israel.</atl>
        </tig>
        <aug>
          <au>Korn, Liat</au>
          <au>Bonny‐Noach, Hagit</au>
          <au>Tesler, Riki</au>
          <au>Koren, Gideon</au>
          <au>Nissanholtz‐Gannot, Rachel</au>
          <affil>Department of Health Systems Management, School of Health Sciences, Ariel University, Ariel, Israel</affil>
        </aug>
        <sug>
          <subj type="major">Immigrants Psychosocial Factors</subj>
          <subj type="major">Risk Taking Behavior</subj>
          <subj type="major">Alcohol Drinking</subj>
          <subj type="major">Substance Use Disorders</subj>
          <subj type="major">Violence</subj>
          <subj type="minor">Israel</subj>
          <subj type="minor">Human</subj>
          <subj type="minor">Ethiopia</subj>
          <subj type="minor">Young Adult</subj>
          <subj type="minor">Cross Sectional Studies</subj>
          <subj type="minor">Structured Questionnaires</subj>
          <subj type="minor">Adult</subj>
          <subj type="minor">Male</subj>
          <subj type="minor">Female</subj>
          <subj type="minor">Logistic Regression</subj>
          <subj type="minor">Leisure Activities</subj>
          <subj type="minor">Odds Ratio</subj>
          <subj type="minor">Confidence Intervals</subj>
          <subj type="minor">Depression</subj>
          <subj type="minor">Racism</subj>
          <subj type="minor">Discrimination</subj>
          <subj type="minor">Ethnic Groups</subj>
          <subj type="minor">Sociodemographic Factors</subj>
          <subj type="minor">Data Analysis Software</subj>
          <subj type="minor">Coefficient Alpha</subj>
          <subj type="age">Adult: 19-44 years</subj>
          <subj type="gender">Male</subj>
          <subj type="gender">Female</subj>
        </sug>
        <ab>Immigrants and second‐generation immigrants from Ethiopia in Israel are assumed to be more vulnerable to problematic risk behaviours than host culture population. The aim of this study was to assess risk and protective factors associated with multiproblem behaviours such as committing driving violations, alcohol use, drugs use and violence among Ethiopian young adult immigrants and second‐generation immigrants in Israel. This is a cross‐sectional study, based on a self‐reported anonymous structured questionnaire distributed to 383 Ethiopian emerging adults (mean age 25.3; SD = 3.27, 59.3% female). Multiple Problem Behavior Index (MPBI) was created from their responses to 21 risk behaviour variables including driving violations, alcohol use, Marijuana use and violence. Logistic regression to predict multiproblem behaviours was used. We found that unplanned leisure activity hours during weekends (adjusted odds ratio – AOR = 2.594, p &lt;.01, 95% CI 1.332–5.052), excitement seeking (AOR = 2.122, p&lt;.01, 95% CI 1.257–3.582), depression symptoms (AOR = 2.521, p &lt;.01, 95% CI 1.491–4.261) and gender (AOR = 0.277, p &lt;.001, 95% CI 0.164–0.469) were associated with MPBI. In contrast, racism, perceived discrimination, Israeli and Ethiopian identities were not significantly associated with MPBI after adjusting for gender and family status. These results suggest that in a minority of Ethiopian emerging adult immigrants similar to host culture populations, risk factors such as unplanned leisure activities, excitement seeking and depression symptoms are stronger and significant factors associated with multiproblem behaviours rather than racism, perceived discrimination or Israeli and Ethiopian identities. Resources should be allocated to produce appropriate intervention programs with planned content for leisure time, especially on weekends.</ab>
        <pubtype>Academic Journal</pubtype>
        <doctype>research</doctype>
        <doctype>tables/charts</doctype>
        <doctype>Journal Article</doctype>
      </artinfo>
      <language>English</language>
    </controlInfo>
    <displayInfo>
      <pLink>
        <url>https://search.ebscohost.com/login.aspx?direct=true&amp;AuthType=sso&amp;db=ccm&amp;AN=157299338&amp;site=ehost-live&amp;custid=s2775460</url>
      </pLink>
    </displayInfo>
  </header>
</rec>
<rec resultID="2">
  <header shortDbName="ccm" longDbName="CINAHL Complete" uiTerm="162260556">
    <controlInfo>
      <bkinfo />
      <dissinfo />
      <jinfo>
        <jtl>Journal of Racial &amp; Ethnic Health Disparities</jtl>
        <issn>21973792</issn>
      </jinfo>
      <pubinfo>
        <dt year="2023" month="04" day="01">Apr2023</dt>
        <vid>10</vid>
        <iid>2</iid>
        <place>, &lt;Blank&gt;</place>
      </pubinfo>
      <artinfo>
        <ui type="doi">10.1007/s40615-022-01266-x</ui>
        <ppf>788</ppf>
        <ppct>9</ppct>
        <formats />
        <tig>
          <atl>Influence of Female Genital Mutilation/Cutting on Health Morbidity, Health Service Utilization and Satisfaction with Care among Somali Women and Teenage Girls in the United States.</atl>
        </tig>
        <aug>
          <au>Johnson-Agbakwu, Crista E.</au>
          <au>Fox, Kathleen A.</au>
          <au>Banke-Thomas, Aduragbemi</au>
          <au>Michlig, Georgia J.</au>
          <affil>Southwest Interdisciplinary Research Center, Arizona State University, Phoenix, AZ, USA</affil>
        </aug>
        <sug>
          <subj type="major">Female Genital Mutilation Adverse Effects</subj>
          <subj type="major">Women Psychosocial Factors</subj>
          <subj type="major">Immigrants Psychosocial Factors</subj>
          <subj type="major">Morbidity Evaluation</subj>
          <subj type="major">Health Resource Utilization Evaluation</subj>
          <subj type="major">Patient Satisfaction Evaluation</subj>
          <subj type="minor">United States</subj>
          <subj type="minor">Human</subj>
          <subj type="minor">Somalia</subj>
          <subj type="minor">Female</subj>
          <subj type="minor">Help Seeking Behavior</subj>
          <subj type="minor">Health Services Research</subj>
          <subj type="minor">Female Genital Mutilation Classification</subj>
          <subj type="minor">Cross Sectional Studies</subj>
          <subj type="minor">Surveys</subj>
          <subj type="minor">Arizona</subj>
          <subj type="minor">One-Way Analysis of Variance</subj>
          <subj type="minor">Chi Square Test</subj>
          <subj type="minor">Adolescence</subj>
          <subj type="minor">Mental Health Services</subj>
          <subj type="minor">Insurance, Health</subj>
          <subj type="minor">Health Care Delivery</subj>
          <subj type="minor">Sampling Methods</subj>
          <subj type="minor">Collaboration</subj>
          <subj type="minor">Purposive Sample</subj>
          <subj type="minor">Snowball Sample</subj>
          <subj type="minor">Culture</subj>
          <subj type="minor">Descriptive Statistics</subj>
          <subj type="minor">Post Hoc Analysis</subj>
          <subj type="minor">Adult</subj>
          <subj type="minor">Middle Age</subj>
          <subj type="minor">Aged</subj>
          <subj type="minor">Aged, 80 and Over</subj>
          <subj type="minor">Funding Source</subj>
          <subj type="age">Adolescent: 13-18 years</subj>
          <subj type="age">Adult: 19-44 years</subj>
          <subj type="age">Middle Aged: 45-64 years</subj>
          <subj type="age">Aged: 65+ years</subj>
          <subj type="age">Aged, 80 &amp; over</subj>
          <subj type="gender">Female</subj>
        </sug>
        <ab>Introduction: There is scant evidence on the health morbidities experienced by Somali women and girls affected by female genital mutilation/cutting (FGM/C) and their resultant health-seeking behavior in the USA as compared to those who have not undergone the procedure. To fill this gap, we conducted a comprehensive examination of health morbidity among women and teenage girls with and without FGM/C in a Somali migrant community. Methods: Using a comprehensive community-based participatory research approach, a cross-sectional survey was administered to 879 Somali women and teenage girls in Phoenix and Tucson, Arizona. We employed Chi-square and analysis of variance to disentangle health and healthcare use among those with and without FGM/C. Results: The majority of respondents had undergone FGM/C (79%). Respondents with FGM/C experienced significantly more health concerns compared to uncut women and girls, with those possessing Type III FGM/C experiencing significantly more obstetric, gynecologic, sexual, and mental health morbidity than those with Type I or Type II. Rates of service use, while varied, were low overall, particularly for mental health services, even with health insurance. The majority of respondents who sought care indicated that their concerns were resolved, and they were satisfied with the healthcare received. Conclusions: Community-engaged strategies that build upon satisfaction with care of women who seek care to enhance trust, nurture community embeddedness and facilitate peer navigation, while equipping health and social service providers with the competency and tools to provide respectful, trauma-informed care, will be critical to advance health equity for FGM/C-affected communities.</ab>
        <pubtype>Academic Journal</pubtype>
        <doctype>research</doctype>
        <doctype>tables/charts</doctype>
        <doctype>Journal Article</doctype>
      </artinfo>
      <language>English</language>
    </controlInfo>
    <displayInfo>
      <pLink>
        <url>https://search.ebscohost.com/login.aspx?direct=true&amp;AuthType=sso&amp;db=ccm&amp;AN=162260556&amp;site=ehost-live&amp;custid=s2775460</url>
      </pLink>
    </displayInfo>
  </header>
</rec>
<rec resultID="3">
  <header shortDbName="ccm" longDbName="CINAHL Complete" uiTerm="162598470">
    <controlInfo>
      <bkinfo />
      <dissinfo />
      <jinfo>
        <jtl>Art Therapy: Journal of the American Art Therapy Association</jtl>
        <issn>07421656</issn>
      </jinfo>
      <pubinfo>
        <dt year="2023" month="01" day="01">2023</dt>
        <vid>40</vid>
        <iid>1</iid>
        <place>Oxfordshire, &lt;Blank&gt;</place>
      </pubinfo>
      <artinfo>
        <ui type="doi">10.1080/07421656.2023.2172947</ui>
        <ppf>22</ppf>
        <ppct>9</ppct>
        <formats />
        <tig>
          <atl>Creating Through COVID: Virtual Art Therapy for Youth Resettled as Refugees.</atl>
        </tig>
        <aug>
          <au>Feen-Calligan, Holly</au>
          <au>Grasser, Lana Ruvolo</au>
          <au>Smigels, Jessica</au>
          <au>McCabe, Natalie</au>
          <au>Kremer, Breanna</au>
          <au>Al-Zuwayyin, Alaa</au>
          <au>Yusuf, Ismail</au>
          <au>Alesawy, Noor</au>
          <au>Al-Nouri, Jenna</au>
          <au>Javanbakht, Arash</au>
        </aug>
        <sug>
          <subj type="major">Virtual Reality</subj>
          <subj type="major">Art Therapy Methods</subj>
          <subj type="major">Refugees Psychosocial Factors</subj>
          <subj type="major">Psychological Trauma Rehabilitation</subj>
          <subj type="major">Psychological Trauma Rehabilitation</subj>
          <subj type="major">Program Implementation</subj>
          <subj type="minor">Male</subj>
          <subj type="minor">Female</subj>
          <subj type="minor">Child, Preschool</subj>
          <subj type="minor">Child</subj>
          <subj type="minor">Adolescence</subj>
          <subj type="minor">Democratic Republic of the Congo</subj>
          <subj type="minor">Syria</subj>
          <subj type="minor">Hardiness</subj>
          <subj type="minor">COVID-19 Pandemic</subj>
          <subj type="minor">Health Services Accessibility</subj>
          <subj type="minor">Psychopathology</subj>
          <subj type="minor">Stress Management</subj>
          <subj type="minor">Curriculum Development</subj>
          <subj type="minor">Emigration and Immigration</subj>
          <subj type="minor">Family Centered Care</subj>
          <subj type="age">Child, Preschool: 2-5 years</subj>
          <subj type="age">Child: 6-12 years</subj>
          <subj type="age">Adolescent: 13-18 years</subj>
          <subj type="gender">Male</subj>
          <subj type="gender">Female</subj>
        </sug>
        <ab>Art therapy reduces trauma-related psychopathology in refugee youth. Given the added stress of COVID-19 on traumatized refugee populations, we adapted art therapy for refugee youth and their families in the virtual space. We describe program development, implementation and experientials, and clinical recommendations illustrated through two cases. Observations and feedback support art therapy as a tool to address socioemotional functioning in families who resettle as refugees and foster positive emotions, sense of self and community, confer stress coping skills, and enhance resilience. In light of the persistence of the pandemic, the unprecedented number of global refugees, and their unique needs for mental health services, virtual art therapy can expand accessibility and reach of beneficial methods to address trauma in refugee groups.</ab>
        <pubtype>Academic Journal</pubtype>
        <doctype>case study</doctype>
        <doctype>pictorial</doctype>
        <doctype>Journal Article</doctype>
      </artinfo>
      <language>English</language>
    </controlInfo>
    <displayInfo>
      <pLink>
        <url>https://search.ebscohost.com/login.aspx?direct=true&amp;AuthType=sso&amp;db=ccm&amp;AN=162598470&amp;site=ehost-live&amp;custid=s2775460</url>
      </pLink>
    </displayInfo>
  </header>
</rec>
<rec resultID="4">
  <header shortDbName="ccm" longDbName="CINAHL Complete" uiTerm="143193876">
    <controlInfo>
      <bkinfo />
      <dissinfo />
      <jinfo>
        <jtl>AIDS &amp; Behavior</jtl>
        <issn>10907165</issn>
      </jinfo>
      <pubinfo>
        <dt year="2020" month="06" day="01">Jun2020</dt>
        <vid>24</vid>
        <iid>6</iid>
        <place>, &lt;Blank&gt;</place>
      </pubinfo>
      <artinfo>
        <ui type="doi">10.1007/s10461-019-02653-y</ui>
        <ppf>1599</ppf>
        <ppct>13</ppct>
        <formats>
          <fmt type="PDF" />
        </formats>
        <tig>
          <atl>The Unaddressed Needs of Alcohol-Using Couples on Antiretroviral Therapy in Malawi: Formative Research on Multilevel Interventions.</atl>
        </tig>
        <aug>
          <au>Conroy, Amy A.</au>
          <au>Ruark, Allison</au>
          <au>McKenna, Stacey A.</au>
          <au>Tan, Judy Y.</au>
          <au>Darbes, Lynae A.</au>
          <au>Hahn, Judith A.</au>
          <au>Mkandawire, James</au>
          <affil>Division of Prevention Sciences, Department of Medicine, Center for AIDS Prevention Studies, University of California San Francisco, 550 16th Street, 3rd Floor, San Francisco, CA, USA</affil>
        </aug>
        <sug>
          <subj type="major">HIV Infections Drug Therapy</subj>
          <subj type="major">Anti-Retroviral Agents Therapeutic Use</subj>
          <subj type="major">HIV-Positive Persons</subj>
          <subj type="major">Alcoholism Psychosocial Factors</subj>
          <subj type="major">Spouses Psychosocial Factors</subj>
          <subj type="major">Risk Assessment</subj>
          <subj type="major">Needs Assessment</subj>
          <subj type="minor">Human</subj>
          <subj type="minor">Formative Evaluation Research</subj>
          <subj type="minor">Malawi</subj>
          <subj type="minor">Qualitative Studies</subj>
          <subj type="minor">Conceptual Framework</subj>
          <subj type="minor">Marriage</subj>
          <subj type="minor">Female</subj>
          <subj type="minor">Male</subj>
          <subj type="minor">Alcoholism Prevention and Control</subj>
          <subj type="minor">Negotiation</subj>
          <subj type="minor">Friendship</subj>
          <subj type="minor">Coping</subj>
          <subj type="minor">Stress, Psychological</subj>
          <subj type="minor">Alcohols Economics</subj>
          <subj type="minor">Medication Compliance Evaluation</subj>
          <subj type="minor">Domestic Violence Risk Factors</subj>
          <subj type="minor">Interpersonal Relations</subj>
          <subj type="minor">Food Security</subj>
          <subj type="minor">Poverty</subj>
          <subj type="minor">Couples Counseling</subj>
          <subj type="minor">Support Groups</subj>
          <subj type="minor">Problem Solving</subj>
          <subj type="minor">Africa South of the Sahara</subj>
          <subj type="minor">Treatment Outcomes</subj>
          <subj type="minor">Extended Family</subj>
          <subj type="minor">Health Personnel</subj>
          <subj type="minor">Forecasting</subj>
          <subj type="gender">Female</subj>
          <subj type="gender">Male</subj>
        </sug>
        <ab>Alcohol use among HIV-positive individuals in sub-Saharan Africa directly impacts adherence to antiretroviral therapy and HIV outcomes. Few studies have examined approaches to reduce alcohol use among HIV-affected couples, despite evidence that alcohol use is a couple-level concern. We conducted a qualitative study with 23 alcohol-using couples to identify multilevel barriers and facilitators of alcohol use, and potential intervention options with couples. Data were analyzed at individual and dyadic levels using framework analysis. All couples were married and had at least one partner on ART. Men were the primary alcohol drinkers with few women reporting alcohol use. Most women tried to persuade their partners to reduce their alcohol intake and when unsuccessful, enlisted help from relatives and HIV care providers. Effective couple negotiation around men's alcohol use was constrained by negative peer influence and men's desire for friendship to cope with life stressors. Women were primarily concerned about the expense of alcohol and described how alcohol prevented the family from meeting basic needs and investing in the future. Alcohol use was described as a major barrier to ART adherence, but was also viewed as the cause of couple and family violence, extramarital partnerships, food insecurity, and poverty. We conclude that multilevel interventions based on couples' needs and preferences are urgently needed. Couple-based intervention approaches could include provider-led alcohol counseling with couples, alcohol reduction support groups for couples, couples' counseling to bolster couple communication and problem-solving around alcohol, and economic-strengthening interventions for couples.</ab>
        <pubtype>Academic Journal</pubtype>
        <doctype>research</doctype>
        <doctype>tables/charts</doctype>
        <doctype>Journal Article</doctype>
      </artinfo>
      <language>English</language>
    </controlInfo>
    <displayInfo>
      <pLink>
        <url>https://search.ebscohost.com/login.aspx?direct=true&amp;AuthType=sso&amp;db=ccm&amp;AN=143193876&amp;site=ehost-live&amp;custid=s2775460</url>
      </pLink>
    </displayInfo>
  </header>
</rec>
<rec resultID="5">
  <header shortDbName="ccm" longDbName="CINAHL Complete" uiTerm="139386368">
    <controlInfo>
      <bkinfo />
      <dissinfo />
      <jinfo>
        <jtl>Australian Journal of Rural Health</jtl>
        <issn>10385282</issn>
      </jinfo>
      <pubinfo>
        <dt year="2019" month="10" day="01">Oct2019</dt>
        <vid>27</vid>
        <iid>5</iid>
        <place>Malden, Massachusetts</place>
      </pubinfo>
      <artinfo>
        <ui type="doi">10.1111/ajr.12583</ui>
        <ppf>459</ppf>
        <ppct>4</ppct>
        <formats>
          <fmt type="HTML Full Text" />
          <fmt type="HTML Full Text with Images" />
          <fmt type="PDF" />
        </formats>
        <tig>
          <atl>The mental health of former refugees in regional Australia: A qualitative study...The 10th Australian Rural and Remote Mental Health Symposium, Hobart, Tasmania, 15‐17 October 2018.</atl>
        </tig>
        <aug>
          <au>Smith, Laura A.</au>
          <au>Reynish, Tamara</au>
          <au>Hoang, Ha</au>
          <au>Mond, Jonathan</au>
          <au>Hannah, Chona</au>
          <au>McLeod, Kim</au>
          <au>Auckland, Stuart</au>
          <au>Slewa‐Younan, Shameran</au>
          <affil>Centre for Rural Health, University of Tasmania, Launceston Tas., Australia</affil>
        </aug>
        <sug>
          <subj type="major">Emigration and Immigration Psychosocial Factors</subj>
          <subj type="major">Refugees Psychosocial Factors</subj>
          <subj type="major">Mental Health Services</subj>
          <subj type="major">Health Services Accessibility</subj>
          <subj type="minor">Human</subj>
          <subj type="minor">Qualitative Studies</subj>
          <subj type="minor">Acculturation</subj>
          <subj type="minor">Support, Psychosocial</subj>
          <subj type="minor">Semi-Structured Interview</subj>
          <subj type="minor">Data Analysis Software</subj>
          <subj type="minor">Tasmania</subj>
          <subj type="minor">Afghanistan</subj>
          <subj type="minor">Bhutan</subj>
          <subj type="minor">Myanmar</subj>
          <subj type="minor">Sierra Leone</subj>
          <subj type="minor">Sudan</subj>
          <subj type="minor">Iran</subj>
          <subj type="minor">Stress, Psychological</subj>
          <subj type="minor">Employment</subj>
          <subj type="minor">Housing</subj>
          <subj type="minor">Language</subj>
          <subj type="minor">Cultural Sensitivity</subj>
          <subj type="minor">Discrimination</subj>
          <subj type="minor">Interpreter Services</subj>
          <subj type="minor">Trauma</subj>
          <subj type="minor">Phenomenological Research</subj>
          <subj type="minor">Funding Source</subj>
          <subj type="minor">Focus Groups</subj>
          <subj type="minor">Thematic Analysis</subj>
          <subj type="minor">Open-Ended Questionnaires</subj>
          <subj type="minor">Female</subj>
          <subj type="minor">Male</subj>
          <subj type="minor">Congresses and Conferences Tasmania</subj>
          <subj type="gender">Female</subj>
          <subj type="gender">Male</subj>
        </sug>
        <ab>Objective: To examine the resettlement experiences of former refugees living in regional Australia, focusing on mental health and mental health and support services, including barriers to access. Design: A phenomenological approach utilising a combination of six qualitative, semi‐structured, face‐to‐face focus groups (n = 24) and seven individual interviews. Data were analysed thematically using NVivo 10 software. Setting: Launceston, Tasmania. Participants: Adult and youth former refugees from Afghanistan, Bhutan, Burma, Sierra Leone, Sudan and Iran, and essential service providers, residing in Launceston. Main outcome measures: Participants were asked about experiences of resettlement and mental health. Results: Participants reported that their mental health had improved since resettlement; however, major stressors impacted mental health and resettlement included employment and housing access and mastering the English language. Past experiences continued to impact current functioning, with trauma commonly experienced intergenerationally through parenting and attachment and ongoing trauma and feelings of guilt and responsibility experienced with families left behind. Participants noted barriers to accessing services: (a) Language difficulties including lack of interpreters; and (b) lack of culturally sensitive and trauma‐informed practices. Discrimination was experienced through the inconsistent provision of interpreters and lack of due consideration of cultural and religious differences. The use of children as interpreters enhanced a number of risk including miscommunication of medical information, exposure to age‐inappropriate information and the resulting increased risk of trauma for the child. Conclusion: Culturally sensitive, trauma‐informed and discrimination‐free practices should be employed across services, where Western‐views surrounding this medical model are not imposed, cultural differences are respected, and timely access to interpreters was provided.</ab>
        <pubtype>Academic Journal</pubtype>
        <doctype>proceedings</doctype>
        <doctype>research</doctype>
        <doctype>tables/charts</doctype>
        <doctype>Journal Article</doctype>
      </artinfo>
      <language>English</language>
    </controlInfo>
    <displayInfo>
      <pLink>
        <url>https://search.ebscohost.com/login.aspx?direct=true&amp;AuthType=sso&amp;db=ccm&amp;AN=139386368&amp;site=ehost-live&amp;custid=s2775460</url>
      </pLink>
    </displayInfo>
  </header>
</rec>
<rec resultID="6">
  <header shortDbName="ccm" longDbName="CINAHL Complete" uiTerm="133985824">
    <controlInfo>
      <bkinfo />
      <dissinfo />
      <jinfo>
        <jtl>Journal of Behavioral Health Services &amp; Research</jtl>
        <issn>10943412</issn>
      </jinfo>
      <pubinfo>
        <dt year="2019" month="01" day="01">Jan2019</dt>
        <vid>46</vid>
        <iid>1</iid>
        <place>, &lt;Blank&gt;</place>
      </pubinfo>
      <artinfo>
        <ui type="doi">10.1007/s11414-018-9587-x</ui>
        <ui type="pmid">NLM29441451</ui>
        <ppf>80</ppf>
        <ppct>19</ppct>
        <formats>
          <fmt type="HTML Full Text" />
          <fmt type="PDF" />
        </formats>
        <tig>
          <atl>Trauma, Psychosocial Factors, and Help-Seeking in Three Immigrant Groups in Finland.</atl>
        </tig>
        <aug>
          <au>Schubert, Carla C.</au>
          <au>Punamäki, Raija-Leena</au>
          <au>Suvisaari, Jaana</au>
          <au>Koponen, Päivikki</au>
          <au>Castaneda, Anu</au>
          <affil>Faculty of Social Sciences, Psychology, University of Tampere, FI-33014, Tampere, Finland</affil>
        </aug>
        <sug>
          <subj type="major">Immigrants Psychosocial Factors</subj>
          <subj type="major">Mental Disorders Psychosocial Factors</subj>
          <subj type="major">Mental Health Services</subj>
          <subj type="major">Immigrants Statistics and Numerical Data</subj>
          <subj type="minor">Male</subj>
          <subj type="minor">Mental Disorders Therapy</subj>
          <subj type="minor">Interviews</subj>
          <subj type="minor">Finland</subj>
          <subj type="minor">Adult</subj>
          <subj type="minor">Young Adult</subj>
          <subj type="minor">Middle Age</subj>
          <subj type="minor">Female</subj>
          <subj type="minor">Cross Sectional Studies</subj>
          <subj type="minor">Acculturation</subj>
          <subj type="minor">Russia Ethnology</subj>
          <subj type="minor">Somalia Ethnology</subj>
          <subj type="minor">Adolescence</subj>
          <subj type="minor">Psychosocial Adjustment to Illness Scale</subj>
          <subj type="minor">Social Readjustment Rating Scale</subj>
          <subj type="age">Adult: 19-44 years</subj>
          <subj type="age">Middle Aged: 45-64 years</subj>
          <subj type="age">Adolescent: 13-18 years</subj>
          <subj type="gender">Male</subj>
          <subj type="gender">Female</subj>
        </sug>
        <ab>Multiple psychosocial factors influence help-seeking behavior among immigrants, but studies have focused on separate issues in single cultural groups. This study tested a model of help-seeking behavior among three ethnically different immigrant groups. Participants were 1356 Somali, Russian, and Kurdish immigrants (18-64 years). They reported past traumatic events, social network, acculturation indices, trust in services, and mental health as well as usage of mental and somatic health services. Structural equation modeling (SEM) with multigroup procedure was applied. First, past traumatic events were associated with seeking more mental health services, indirectly mediated through increased risk for mental health problems in all three ethnic groups. Second, acculturation played a significant role in the use of mental and somatic health services only in Kurds and social networks in Kurds and Russians. The unique culturally influenced dynamics in help-seeking behavior should be considered in the development of health services.</ab>
        <pubtype>Academic Journal</pubtype>
        <doctype>Journal Article</doctype>
      </artinfo>
      <language>English</language>
    </controlInfo>
    <displayInfo>
      <pLink>
        <url>https://search.ebscohost.com/login.aspx?direct=true&amp;AuthType=sso&amp;db=ccm&amp;AN=133985824&amp;site=ehost-live&amp;custid=s2775460</url>
      </pLink>
    </displayInfo>
  </header>
</rec>
<rec resultID="7">
  <header shortDbName="ccm" longDbName="CINAHL Complete" uiTerm="155190644">
    <controlInfo>
      <bkinfo />
      <dissinfo />
      <jinfo>
        <jtl>Journal of Adolescent Health</jtl>
        <issn>1054139X</issn>
      </jinfo>
      <pubinfo>
        <dt year="2022" month="03" day="01">Mar2022</dt>
        <vid>70</vid>
        <iid>3</iid>
        <place>New York, New York</place>
      </pubinfo>
      <artinfo>
        <ui type="doi">10.1016/j.jadohealth.2021.10.012</ui>
        <ppf>488</ppf>
        <ppct>8</ppct>
        <formats />
        <tig>
          <atl>Perceived Discrimination, Coping Styles, and Internalizing Symptoms Among a Community Sample of Hispanic and Somali Adolescents.</atl>
        </tig>
        <aug>
          <au>Forster, Myriam</au>
          <au>Grigsby, Timothy</au>
          <au>Rogers, Christopher</au>
          <au>Unger, Jennifer</au>
          <au>Alvarado, Stephanie</au>
          <au>Rainisch, Bethany</au>
          <au>Areba, Eunice</au>
          <affil>Department of Health Sciences, California State University, Northridge, Northridge, California</affil>
        </aug>
        <sug>
          <subj type="major">Perceived Discrimination In Adolescence</subj>
          <subj type="major">Depression Risk Factors</subj>
          <subj type="major">Anxiety Risk Factors</subj>
          <subj type="major">Emotions</subj>
          <subj type="major">Coping</subj>
          <subj type="major">Depression Prevention and Control</subj>
          <subj type="major">Anxiety Prevention and Control</subj>
          <subj type="major">Immigrants Psychosocial Factors</subj>
          <subj type="major">Immigrants Psychosocial Factors</subj>
          <subj type="major">Hispanic Americans Psychosocial Factors</subj>
          <subj type="major">Urban Areas Midwestern United States</subj>
          <subj type="major">Risk Assessment</subj>
          <subj type="minor">Human</subj>
          <subj type="minor">Adolescence</subj>
          <subj type="minor">Somalia</subj>
          <subj type="minor">Midwestern United States</subj>
          <subj type="minor">Descriptive Statistics</subj>
          <subj type="minor">Male</subj>
          <subj type="minor">Female</subj>
          <subj type="minor">Path Analysis</subj>
          <subj type="minor">Models, Statistical</subj>
          <subj type="minor">Stress, Psychological Prevention and Control</subj>
          <subj type="minor">Mental Health</subj>
          <subj type="minor">Health Promotion</subj>
          <subj type="age">Adolescent: 13-18 years</subj>
          <subj type="gender">Male</subj>
          <subj type="gender">Female</subj>
        </sug>
        <ab>Perceived discrimination, perceptions of receiving differential treatment due to negative attitudes, and stereotypes about one's racial/ethnic group can increase vulnerability to depression and anxiety. Although ethnic minority youth now represent over half of the U.S. youth population, few studies have investigated potential protective factors in the relationship between perceived discrimination and mental health across diverse ethnic minority immigrant youth from different cultural backgrounds. We examined the association between perceived discrimination and past week symptoms of depression and anxiety and whether patterns of problem and emotion-focused coping moderate these relationships among Somali and Hispanic immigrant youth (N = 353) in an urban midwestern setting (mean age = 15; 53% male, 39% first generation, 75% low income). Path analysis models examined the main effects of perceived discrimination for depression and anxiety and whether problem and emotion-focused coping moderated these associations. Path analysis models suggest that perceived discrimination was positively associated with past week symptoms of depression (β =.37, standard error =.06) and anxiety (β =.16, standard error =.06) across ethnicity. However, adolescents who reported high levels of discrimination and who used predominantly problem-focused coping strategies experienced fewer internalizing problems than youth who relied predominantly on emotion-focused coping strategies. Our findings suggest that strengthening youths' problem-focused coping strategies in the face of discriminatory stress is a promising health promotion and risk prevention approach.</ab>
        <pubtype>Academic Journal</pubtype>
        <doctype>research</doctype>
        <doctype>Journal Article</doctype>
      </artinfo>
      <language>English</language>
    </controlInfo>
    <displayInfo>
      <pLink>
        <url>https://search.ebscohost.com/login.aspx?direct=true&amp;AuthType=sso&amp;db=ccm&amp;AN=155190644&amp;site=ehost-live&amp;custid=s2775460</url>
      </pLink>
    </displayInfo>
  </header>
</rec>
<rec resultID="8">
  <header shortDbName="ccm" longDbName="CINAHL Complete" uiTerm="161881483">
    <controlInfo>
      <bkinfo />
      <dissinfo />
      <jinfo>
        <jtl>Women's Health (17455057)</jtl>
        <issn>17455057</issn>
      </jinfo>
      <pubinfo>
        <dt year="2022" month="01" day="01">Jan-Dec2022</dt>
        <vid>18</vid>
        <place>Thousand Oaks, California</place>
      </pubinfo>
      <artinfo>
        <ui type="doi">10.1177/17455057221111326</ui>
        <ppf>1</ppf>
        <ppct>10</ppct>
        <formats />
        <tig>
          <atl>Psychosocial issues and coping mechanisms of pregnant and postnatal women diagnosed with COVID-19: A qualitative study.</atl>
        </tig>
        <aug>
          <au>Kabwe, Jane Chanda</au>
          <au>Lubeya, Mwansa Ketty</au>
          <au>Phiri, Christabel Chigwe</au>
          <au>Mulenga, Mubanga</au>
          <au>Siulapwa, Ntungo</au>
          <au>Kaonga, Patrick</au>
          <au>Price, Joan T.</au>
          <au>Phiri, Selia Ng’anjo</au>
          <au>Jacobs, Choolwe</au>
          <affil>Department of Anaesthesia and Critical Care, National Heart Hospital, Chongwe, Zambia.</affil>
        </aug>
        <sug>
          <subj type="major">COVID-19 Diagnosis</subj>
          <subj type="major">Women Psychosocial Factors</subj>
          <subj type="major">Expectant Mothers Psychosocial Factors</subj>
          <subj type="major">Coping</subj>
          <subj type="major">Tertiary Health Care</subj>
          <subj type="major">Postnatal Period</subj>
          <subj type="major">Mental Health</subj>
          <subj type="minor">Human</subj>
          <subj type="minor">Female</subj>
          <subj type="minor">Adult</subj>
          <subj type="minor">Pregnancy</subj>
          <subj type="minor">Zambia</subj>
          <subj type="minor">Africa South of the Sahara</subj>
          <subj type="minor">Qualitative Studies</subj>
          <subj type="minor">Psychological Well-Being</subj>
          <subj type="minor">Phenomenological Research</subj>
          <subj type="minor">Referral and Consultation</subj>
          <subj type="minor">Interviews</subj>
          <subj type="minor">Audiorecording</subj>
          <subj type="minor">Thematic Analysis</subj>
          <subj type="age">Adult: 19-44 years</subj>
          <subj type="gender">Female</subj>
        </sug>
        <pubtype>Academic Journal</pubtype>
        <doctype>research</doctype>
        <doctype>tables/charts</doctype>
        <doctype>Journal Article</doctype>
      </artinfo>
      <language>English</language>
    </controlInfo>
    <displayInfo>
      <pLink>
        <url>https://search.ebscohost.com/login.aspx?direct=true&amp;AuthType=sso&amp;db=ccm&amp;AN=161881483&amp;site=ehost-live&amp;custid=s2775460</url>
      </pLink>
    </displayInfo>
  </header>
</rec>
<rec resultID="9">
  <header shortDbName="ccm" longDbName="CINAHL Complete" uiTerm="153532609">
    <controlInfo>
      <bkinfo />
      <dissinfo />
      <jinfo>
        <jtl>Journal of Interpersonal Violence</jtl>
        <issn>08862605</issn>
      </jinfo>
      <pubinfo>
        <dt year="2021" month="11" day="01">Nov2021</dt>
        <vid>36</vid>
        <iid>21/22</iid>
        <place>Thousand Oaks, California</place>
      </pubinfo>
      <artinfo>
        <ui type="doi">10.1177/0886260519888547</ui>
        <ppf>NP11940</ppf>
        <ppct>28</ppct>
        <formats />
        <tig>
          <atl>Suffering in the Hands of a Loved One: The Endemic to Intimate Partner Violence and Consequences on Migrant Female Head-Load Carriers in Ghana.</atl>
        </tig>
        <aug>
          <au>Adomako, Emmanuel Brenyah</au>
          <au>Darkwa Baffour, Frank</au>
          <affil>University of Ghana, Accra, Ghana</affil>
        </aug>
        <sug>
          <subj type="major">Intimate Partner Violence Epidemiology</subj>
          <subj type="major">Transients and Migrants Psychosocial Factors</subj>
          <subj type="major">Women Psychosocial Factors</subj>
          <subj type="major">Blue Collar Workers Psychosocial Factors</subj>
          <subj type="major">Intimate Partner Violence Complications</subj>
          <subj type="major">Urban Areas Ghana</subj>
          <subj type="minor">Ghana</subj>
          <subj type="minor">Human</subj>
          <subj type="minor">Female</subj>
          <subj type="minor">Qualitative Studies</subj>
          <subj type="minor">Phenomenological Research</subj>
          <subj type="minor">Employment Status</subj>
          <subj type="minor">Interpersonal Relations</subj>
          <subj type="minor">Depression</subj>
          <subj type="minor">Headache</subj>
          <subj type="minor">Suicidal Ideation</subj>
          <subj type="minor">Abdominal Pain</subj>
          <subj type="minor">Pregnancy, Unwanted</subj>
          <subj type="minor">Semi-Structured Interview</subj>
          <subj type="minor">Abortion, Induced</subj>
          <subj type="minor">Pregnancy</subj>
          <subj type="minor">Stigma</subj>
          <subj type="minor">Battered Women</subj>
          <subj type="minor">Domestic Violence</subj>
          <subj type="minor">Sexual Abuse</subj>
          <subj type="minor">Mental Health</subj>
          <subj type="minor">Purposive Sample</subj>
          <subj type="minor">Nonprobability Sample</subj>
          <subj type="minor">Thematic Analysis</subj>
          <subj type="minor">Adolescence</subj>
          <subj type="minor">Adult</subj>
          <subj type="age">Adolescent: 13-18 years</subj>
          <subj type="age">Adult: 19-44 years</subj>
          <subj type="gender">Female</subj>
        </sug>
        <ab>The study contributed to filling a knowledge gap in the area of intimate partner violence (IPV). Previous studies conducted in Ghana have investigated the causes and types of IPV, leaving a gap on the consequences the violence had on the victims. Using a population of local economic migrants (hereafter, head-load carriers), a qualitative design with emphasis on phenomenology was employed to investigate the effects of IPV on 20 head-load carriers in two major cities in Ghana (Kumasi and Accra). The analysis performed on the data, using interpretive phenomenological analysis, revealed that IPV affected the head-load carriers' health, employment, and human relationships. Each of the participants spoke of one or more health complications, which they attributed to IPV. Among the health-related effects reported by the head-load carriers were body pains, wounds, depression, suicide ideation, headache, and abdominal pains that resulted from the termination of an unwanted pregnancy. All the head-load carriers recounted the detrimental outcomes of IPV on their job and human relationships. After they had experienced IPV, some of the victims could not go to work due to fear of stigmatization and those who were able to could not work as they usually do due to severe pain. At their workplace, some of the IPV victims became aggressive toward customers and coworkers, whereas others remained isolated. These negatively impacted on their human relationship skills and earnings. Based on the findings, there is the need for policies that seek to address IPV to consider the effects on victims' employment, earning, and behavior.</ab>
        <pubtype>Academic Journal</pubtype>
        <doctype>pictorial</doctype>
        <doctype>research</doctype>
        <doctype>tables/charts</doctype>
        <doctype>Journal Article</doctype>
      </artinfo>
      <language>English</language>
    </controlInfo>
    <displayInfo>
      <pLink>
        <url>https://search.ebscohost.com/login.aspx?direct=true&amp;AuthType=sso&amp;db=ccm&amp;AN=153532609&amp;site=ehost-live&amp;custid=s2775460</url>
      </pLink>
    </displayInfo>
  </header>
</rec>
<rec resultID="10">
  <header shortDbName="ccm" longDbName="CINAHL Complete" uiTerm="151433609">
    <controlInfo>
      <bkinfo />
      <dissinfo />
      <jinfo>
        <jtl>International Journal of Mental Health Nursing</jtl>
        <issn>14458330</issn>
      </jinfo>
      <pubinfo>
        <dt year="2021" month="08" day="01">Aug2021</dt>
        <vid>30</vid>
        <iid>4</iid>
        <place>Malden, Massachusetts</place>
      </pubinfo>
      <artinfo>
        <ui type="doi">10.1111/inm.12846</ui>
        <ppf>931</ppf>
        <ppct>8</ppct>
        <formats />
        <tig>
          <atl>Barriers to accessing mental health services in Somali‐Australian women: a qualitative study.</atl>
        </tig>
        <aug>
          <au>Said, Mulki</au>
          <au>Boardman, Gayelene</au>
          <au>Kidd, Susan</au>
          <affil>Victoria University, Footscray Victoria, , Australia</affil>
        </aug>
        <sug>
          <subj type="major">Mental Disorders</subj>
          <subj type="major">Mental Health Services</subj>
          <subj type="major">Health Services Accessibility</subj>
          <subj type="major">Immigrants Australia</subj>
          <subj type="minor">Human</subj>
          <subj type="minor">Qualitative Studies</subj>
          <subj type="minor">Descriptive Research</subj>
          <subj type="minor">Focus Groups</subj>
          <subj type="minor">Thematic Analysis</subj>
          <subj type="minor">Help Seeking Behavior</subj>
          <subj type="minor">Stigma</subj>
          <subj type="minor">Religion and Psychology</subj>
          <subj type="minor">Australia</subj>
          <subj type="minor">Somalia</subj>
        </sug>
        <ab>Despite the global prevalence of mental disorders being widely acknowledged, mental illness, complex trauma and the significant impact on individuals, families and communities continues to be poorly recognized, under‐diagnosed and underreported. Based on the 2017 Australian census, one‐in‐five (20%) people have experienced some type of mental illness within the last 12 months (Australian Bureau of Statistics [ABS], 2019). The prevalence rate of mental illness in culturally and linguistically diverse (CALD) communities is difficult to estimate due to cultural and linguistic issues and underutilization of mental health services. In particular, little epidemiological data is available about the prevalence of mental illness in the Somali‐Australian community. The aim of this study was to identify the perceived barriers to help‐seeking for mental health for Somali‐Australian women. A qualitative descriptive study incorporating focus group discussions with 31 Somali‐Australian women was conducted in Melbourne, Australia. Braun &amp; Clarke's (2006) thematic analysis was applied to the data. Four themes relating to help‐seeking barriers were abstracted. Influence of faith explored how Islam can impact the person views on mental illness. Stigma focused on the relationship between public and self‐stigma and help‐seeking. Mistrust of Western healthcare system describes the participants concerns about the cultural disconnect between the community and the Western healthcare system. Finally, denial of mental illness reflected the community views on mental health. This study provides an insight into the factors that influence the Somali‐Australian community help‐seeking with mental health services. The findings have implications for mental health professionals and the Somali‐Australian community.</ab>
        <pubtype>Academic Journal</pubtype>
        <doctype>research</doctype>
        <doctype>tables/charts</doctype>
        <doctype>Journal Article</doctype>
      </artinfo>
      <language>English</language>
    </controlInfo>
    <displayInfo>
      <pLink>
        <url>https://search.ebscohost.com/login.aspx?direct=true&amp;AuthType=sso&amp;db=ccm&amp;AN=151433609&amp;site=ehost-live&amp;custid=s2775460</url>
      </pLink>
    </displayInfo>
  </header>
</rec>
<rec resultID="11">
  <header shortDbName="ccm" longDbName="CINAHL Complete" uiTerm="164486177">
    <controlInfo>
      <bkinfo />
      <dissinfo />
      <jinfo>
        <jtl>JAMA Network Open</jtl>
        <issn>25743805</issn>
      </jinfo>
      <pubinfo>
        <dt year="2023" month="06" day="20">6/20/2023</dt>
        <vid>6</vid>
        <iid>6</iid>
        <place>Chicago, Illinois</place>
      </pubinfo>
      <artinfo>
        <ui type="doi">10.1001/jamanetworkopen.2023.18919</ui>
        <ppf>e2318919</ppf>
        <ppct>1</ppct>
        <formats />
        <tig>
          <atl>Findings From the World Mental Health Surveys of Civil Violence Exposure and Its Association With Subsequent Onset and Persistence of Mental Disorders.</atl>
        </tig>
        <aug>
          <au>Axinn, William G.</au>
          <au>Bruffaerts, Ronny</au>
          <au>Kessler, Timothy L.</au>
          <au>Frounfelker, Rochelle</au>
          <au>Aguilar-Gaxiola, Sergio</au>
          <au>Alonso, Jordi</au>
          <au>Bunting, Brendan</au>
          <au>Caldas-de-Almeida, José Miguel</au>
          <au>Cardoso, Graça</au>
          <au>Chardoul, Stephanie</au>
          <au>Chiu, Wai Tat</au>
          <au>Cía, Alfredo</au>
          <au>Gureje, Oye</au>
          <au>Karam, Elie G.</au>
          <au>Kovess-Masfety, Viviane</au>
          <au>Petukhova, Maria V.</au>
          <au>Piazza, Marina</au>
          <au>Posada-Villa, José</au>
          <au>Sampson, Nancy A.</au>
          <au>Scott, Kate M.</au>
          <affil>Survey Research Center, University of Michigan, Ann Arbor</affil>
        </aug>
        <sug>
          <subj type="major">World Health</subj>
          <subj type="major">Mental Health</subj>
          <subj type="major">Exposure to Violence Complications</subj>
          <subj type="major">Mental Disorders Risk Factors</subj>
          <subj type="major">DSM</subj>
          <subj type="major">War</subj>
          <subj type="minor">Human</subj>
          <subj type="minor">Male</subj>
          <subj type="minor">Female</subj>
          <subj type="minor">Adult</subj>
          <subj type="minor">Middle Age</subj>
          <subj type="minor">Cross Sectional Studies</subj>
          <subj type="minor">Surveys</subj>
          <subj type="minor">World Health Organization</subj>
          <subj type="minor">Descriptive Statistics</subj>
          <subj type="minor">Confidence Intervals</subj>
          <subj type="minor">Chi Square Test</subj>
          <subj type="minor">Funding Source</subj>
          <subj type="age">Adult: 19-44 years</subj>
          <subj type="age">Middle Aged: 45-64 years</subj>
          <subj type="gender">Male</subj>
          <subj type="gender">Female</subj>
        </sug>
        <ab>Key Points: Question: How is exposure to civil violence (in a war zone or region of terror) associated with the onset or persistence of common mental disorders among civilians in countries that have experienced civil violence since World War II? Findings: In this survey study including 18 212 respondents in 7 countries, personal exposure to civil violence was associated with a significantly increased risk of onset of diverse mental disorders. These associations persisted for decades but not after termination of hostilities or emigration; associations with disorder persistence were generally nonsignificant. Meaning: These findings suggest that policy makers should recognize the associations between civil violence and mental health outcomes when projecting future treatment needs of civilians. This survey study uses World Mental Health survey data from countries that have experienced civil violence since World War II to assess the association between such exposure and subsequent onset and persistence of mental disorders among civilians. Importance: Understanding the association of civil violence with mental disorders is important for developing effective postconflict recovery policies. Objective: To estimate the association between exposure to civil violence and the subsequent onset and persistence of common mental disorders (in the Diagnostic and Statistical Manual of Mental Disorders, Fourth Edition [DSM-IV]) in representative surveys of civilians from countries that have experienced civil violence since World War II. Design, Setting, and Participants: This study used data from cross-sectional World Health Organization World Mental Health (WMH) surveys administered to households between February 5, 2001, and January 5, 2022, in 7 countries that experienced periods of civil violence after World War II (Argentina, Colombia, Lebanon, Nigeria, Northern Ireland, Peru, and South Africa). Data from respondents in other WMH surveys who immigrated from countries with civil violence in Africa and Latin America were also included. Representative samples comprised adults (aged ≥18 years) from eligible countries. Data analysis was performed from February 10 to 13, 2023. Exposures: Exposure was defined as a self-report of having been a civilian in a war zone or region of terror. Related stressors (being displaced, witnessing atrocities, or being a combatant) were also assessed. Exposures occurred a median of 21 (IQR, 12-30) years before the interview. Main Outcomes and Measures: The main outcome was the retrospectively reported lifetime prevalence and 12-month persistence (estimated by calculating 12-month prevalence among lifetime cases) of DSM-IV anxiety, mood, and externalizing (alcohol use, illicit drug use, or intermittent explosive) disorders. Results: This study included 18 212 respondents from 7 countries. Of these individuals, 2096 reported that they were exposed to civil violence (56.5% were men; median age, 40 [IQR, 30-52] years) and 16 116 were not exposed (45.2% were men; median age, 35 [IQR, 26-48] years). Respondents who reported being exposed to civil violence had a significantly elevated onset risk of anxiety (risk ratio [RR], 1.8 [95% CI, 1.5-2.1]), mood (RR, 1.5 [95% CI, 1.3-1.7]), and externalizing (RR, 1.6 [95% CI, 1.3-1.9]) disorders. Combatants additionally had a significantly elevated onset risk of anxiety disorders (RR, 2.0 [95% CI, 1.3-3.1]) and refugees had an increased onset risk of mood (RR, 1.5 [95% CI, 1.1-2.0]) and externalizing (RR, 1.6 [95% CI, 1.0-2.4]) disorders. Elevated disorder onset risks persisted for more than 2 decades if conflicts persisted but not after either termination of hostilities or emigration. Persistence (ie, 12-month prevalence among respondents with lifetime prevalence of the disorder), in comparison, was generally not associated with exposure. Conclusions: In this survey study of exposure to civil violence, exposure was associated with an elevated risk of mental disorders among civilians for many years after initial exposure. These findings suggest that policy makers should recognize these associations when projecting future mental disorder treatment needs in countries experiencing civil violence and among affected migrants.</ab>
        <pubtype>Academic Journal</pubtype>
        <doctype>research</doctype>
        <doctype>tables/charts</doctype>
        <doctype>Journal Article</doctype>
      </artinfo>
      <language>English</language>
    </controlInfo>
    <displayInfo>
      <pLink>
        <url>https://search.ebscohost.com/login.aspx?direct=true&amp;AuthType=sso&amp;db=ccm&amp;AN=164486177&amp;site=ehost-live&amp;custid=s2775460</url>
      </pLink>
    </displayInfo>
  </header>
</rec>
<rec resultID="12">
  <header shortDbName="ccm" longDbName="CINAHL Complete" uiTerm="149149662">
    <controlInfo>
      <bkinfo />
      <dissinfo />
      <jinfo>
        <jtl>African Journal of AIDS Research (AJAR)</jtl>
        <issn>16085906</issn>
      </jinfo>
      <pubinfo>
        <dt year="2021" month="03" day="01">Mar2021</dt>
        <vid>20</vid>
        <iid>1</iid>
        <place>Philadelphia, Pennsylvania</place>
      </pubinfo>
      <artinfo>
        <ui type="doi">10.2989/16085906.2021.1879884</ui>
        <ppf>100</ppf>
        <ppct>7</ppct>
        <formats />
        <tig>
          <atl>Women living with HIV in Nigeria: Predictive influence of hardiness on perceived stress.</atl>
        </tig>
        <aug>
          <au>Adamu, Aliyu</au>
          <au>Mchunu, Gugu</au>
          <au>Naidoo, Joanne Rachel</au>
          <affil>School of Nursing and Public Health, University of KwaZulu-Natal, Durban, South Africa</affil>
        </aug>
        <sug>
          <subj type="major">Women's Health</subj>
          <subj type="major">HIV-Positive Persons Psychosocial Factors</subj>
          <subj type="major">Hardiness</subj>
          <subj type="major">Stress, Psychological</subj>
          <subj type="minor">Human</subj>
          <subj type="minor">Female</subj>
          <subj type="minor">Nigeria</subj>
          <subj type="minor">Cross Sectional Studies</subj>
          <subj type="minor">Questionnaires</subj>
          <subj type="minor">Regression</subj>
          <subj type="minor">Pearson's Correlation Coefficient</subj>
          <subj type="minor">Coping</subj>
          <subj type="minor">Africa South of the Sahara</subj>
          <subj type="minor">Scales</subj>
          <subj type="gender">Female</subj>
        </sug>
        <ab>Background: Women living with HIV experience severe HIV-related stress in sub-Saharan Africa. But evidence shows that individuals with high levels of the psychological hardiness characteristic who accept stressful situations as meaningful experience may withstand psychological stress. However, the literature on associations between hardiness and HIV-related stress among women living with HIV is scarce. The objective of this study was to investigate the relationship between hardiness and HIV-related stress among women living with HIV in Niger State, Nigeria. Methods: This study used a cross-sectional design. A systematic sampling technique was used to recruit 748 participants from three selected hospitals in Niger State. The perceived stress scale and the health-related hardiness scale were used for data collection. A total of 676 questionnaires were returned in usable form and were analysed using hierarchical regression analysis. Results: Pearson's correlation analysis showed that there is a statistically significant association between perceived stress and subscales of hardiness (p &lt; 0.001). Hierarchical regression analysis results showed that hardiness significantly predicted perceived stress among the study sample with R2 = 0.286, F(3, 669) = 90, p &lt; 0.001. Conclusion: The finding of this study that higher hardiness is associated with lower perceived stress suggests the potential helpfulness to women living with HIV of this personality for coping. The finding also suggests that nurses and other health care workers may facilitate the development and/or improvement of hardiness characteristics through cognitive behavioural interventions among women living with HIV to ameliorate HIV-related stress.</ab>
        <pubtype>Academic Journal</pubtype>
        <doctype>research</doctype>
        <doctype>tables/charts</doctype>
        <doctype>Journal Article</doctype>
      </artinfo>
      <language>English</language>
    </controlInfo>
    <displayInfo>
      <pLink>
        <url>https://search.ebscohost.com/login.aspx?direct=true&amp;AuthType=sso&amp;db=ccm&amp;AN=149149662&amp;site=ehost-live&amp;custid=s2775460</url>
      </pLink>
    </displayInfo>
  </header>
</rec>
<rec resultID="13">
  <header shortDbName="ccm" longDbName="CINAHL Complete" uiTerm="144730173">
    <controlInfo>
      <bkinfo />
      <dissinfo />
      <jinfo>
        <jtl>BMC Health Services Research</jtl>
        <issn>14726963</issn>
      </jinfo>
      <pubinfo>
        <dt year="2020" month="07" day="23">7/23/2020</dt>
        <vid>20</vid>
        <iid>1</iid>
      </pubinfo>
      <artinfo>
        <ui type="doi">10.1186/s12913-020-05502-0</ui>
        <ui type="pmid">NLM32703193</ui>
        <ppf>1</ppf>
        <ppct>13</ppct>
        <formats />
        <tig>
          <atl>Common mental disorders and its associated factors and mental health care services for Ethiopian labour migrants returned from Middle East countries in Addis Ababa, Ethiopia.</atl>
        </tig>
        <aug>
          <au>Tilahun, Melkie</au>
          <au>Workicho, Abdulhalik</au>
          <au>Angaw, Dessie Abebaw</au>
          <affil>Department of Epidemiology, Institute of health, faculty of public health, University of Jimma, Jimma, Ethiopia</affil>
        </aug>
        <sug>
          <subj type="major">Mental Disorders Epidemiology</subj>
          <subj type="major">Transients and Migrants Psychosocial Factors</subj>
          <subj type="major">Mental Health Services Statistics and Numerical Data</subj>
          <subj type="major">Mental Disorders Therapy</subj>
          <subj type="minor">Female</subj>
          <subj type="minor">Adult</subj>
          <subj type="minor">Young Adult</subj>
          <subj type="minor">Transients and Migrants Statistics and Numerical Data</subj>
          <subj type="minor">Risk Factors</subj>
          <subj type="minor">Male</subj>
          <subj type="minor">Ethiopia Ethnology</subj>
          <subj type="minor">Middle East</subj>
          <subj type="minor">Human</subj>
          <subj type="age">Adult: 19-44 years</subj>
          <subj type="gender">Female</subj>
          <subj type="gender">Male</subj>
        </sug>
        <ab>Background: The migration of young Ethiopian men and women to the Middle East countries was mainly for economic reasons. The migration was largely irregular that posed a wide range of unfavorable life conditions for some of the migrants. The overall objective is to assess common mental disorders and its associated factors for Ethiopian migrants returned from the Middle East countries and to describe mental health care services targeting these migrants.Methods: The study employed a mixed-methods approach. For the quantitative part, a systematic random sampling technique was used to select a sample of 517 returnees. An interviewer-administered questionnaire based on Self Report Questionnaire-20 was used to collect data from respondents. The qualitative study employed a phenomenological study design to describe mental health care services. Key informant interviews and non-participant observation techniques were used to collect qualitative data.Results: The prevalence of common mental disorder among Ethiopian migrants returned from the Middle East countries was found to be 29.2%. education (AOR=2.90 95%CI: 1.21, 6.94), physical abuse (AOR=12.17 95%CI: 5.87, 25.22), not getting salary properly and timely (AOR=3.35 95%CI: 1.47, 7.63), history of mental illness in the family (AOR=6.75 95%CI: 1.03, 43.95), detention (AOR=4.74 95%CI: 2.60, 8.62), guilty feeling for not fulfilling goal (AOR=9.58 95%CI: 4.43, 20.71), and denial of access to health care (AOR=3.20 95%CI:1.53, 6.67) were significantly associated with a common mental disorder. Shelter based and hospital-based mental health care services were rendered for a few return migrants with mental disorders. The services were primarily targeted, female return migrants.Conclusion: The prevalence of common mental disorder was high among migrants returned from the Middle East countries. Despite the high burden of mental distress, only a small proportion of return migrants with mental illness is getting mental health care services.</ab>
        <pubtype>Academic Journal</pubtype>
        <doctype>research</doctype>
        <doctype>tables/charts</doctype>
        <doctype>Journal Article</doctype>
      </artinfo>
      <language>English</language>
    </controlInfo>
    <displayInfo>
      <pLink>
        <url>https://search.ebscohost.com/login.aspx?direct=true&amp;AuthType=sso&amp;db=ccm&amp;AN=144730173&amp;site=ehost-live&amp;custid=s2775460</url>
      </pLink>
    </displayInfo>
  </header>
</rec>
<rec resultID="14">
  <header shortDbName="ccm" longDbName="CINAHL Complete" uiTerm="141995999">
    <controlInfo>
      <bkinfo />
      <dissinfo />
      <jinfo>
        <jtl>Gerontologist</jtl>
        <issn>00169013</issn>
      </jinfo>
      <pubinfo>
        <dt year="2020" month="03" day="01">Mar2020</dt>
        <vid>60</vid>
        <iid>2</iid>
      </pubinfo>
      <artinfo>
        <ui type="doi">10.1093/geront/gnz129</ui>
        <ppf>259</ppf>
        <ppct>11</ppct>
        <formats />
        <tig>
          <atl>Psychological Resilience in the Context of Disability: A Study With Turkish and Moroccan Young-Old Immigrants Living in the Netherlands.</atl>
        </tig>
        <aug>
          <au>Szabó, Ágnes</au>
          <au>Klokgieters, Silvia S</au>
          <au>Kok, Almar A L</au>
          <au>Tilburg, Theo G van</au>
          <au>Huisman, Martijn</au>
          <affil>School of Health Sciences, Massey University, Wellington, New Zealand</affil>
        </aug>
        <sug>
          <subj type="major">Hardiness In Old Age</subj>
          <subj type="major">Activities of Daily Living In Old Age</subj>
          <subj type="major">Immigrants Psychosocial Factors</subj>
          <subj type="major">Culture</subj>
          <subj type="major">Socioeconomic Factors</subj>
          <subj type="minor">Netherlands</subj>
          <subj type="minor">Turkey</subj>
          <subj type="minor">Morocco</subj>
          <subj type="minor">Human</subj>
          <subj type="minor">Middle Age</subj>
          <subj type="minor">Aged</subj>
          <subj type="minor">Female</subj>
          <subj type="minor">Male</subj>
          <subj type="minor">Logistic Regression</subj>
          <subj type="minor">Quality of Life</subj>
          <subj type="minor">Health Status</subj>
          <subj type="minor">Spirituality</subj>
          <subj type="minor">Emotions</subj>
          <subj type="minor">Loneliness</subj>
          <subj type="minor">Coping</subj>
          <subj type="age">Middle Aged: 45-64 years</subj>
          <subj type="age">Aged: 65+ years</subj>
          <subj type="gender">Female</subj>
          <subj type="gender">Male</subj>
        </sug>
        <ab>Background and Objectives The disability paradox postulates that some individuals with severe functional limitations demonstrate psychological resilience, that is, good mental health and quality of life. Resilience to disabilities has been linked to psychological (e.g., mastery) and social factors (e.g., social provisions). It is, however, less clear whether cultural factors can provide additional resources for resilience building in older immigrants. We investigated the extent to which sociodemographic, psychosocial, and cultural factors contributed to psychological resilience to disabilities among immigrants of Turkish and Moroccan descent in the Netherlands. Research Design and Method The sample included 478 older immigrants aged 55–65 years. Data were analyzed using latent profile analysis and multinomial logistic regressions. Results Five categories were identified: (a) High physical and emotional functioning; (b) High physical but poor emotional functioning; (c) Low physical but high emotional functioning (resilient); (d) Low physical and emotional functioning; and (e) Low physical and very low emotional functioning. Resilient functioning (reference category) was associated with poorer Dutch language proficiency, lower levels of loneliness, greater mastery, and more religious coping. Discussion and Implications Findings provide support for the disability paradox and highlight social provisions, mastery, and religiosity/spirituality as important resources for psychological resilience in older labor migrants. Poor Dutch language proficiency is discussed as a potential factor contributing to severe functional limitations in the resilient category.</ab>
        <pubtype>Academic Journal</pubtype>
        <doctype>research</doctype>
        <doctype>tables/charts</doctype>
        <doctype>Journal Article</doctype>
      </artinfo>
      <language>English</language>
    </controlInfo>
    <displayInfo>
      <pLink>
        <url>https://search.ebscohost.com/login.aspx?direct=true&amp;AuthType=sso&amp;db=ccm&amp;AN=141995999&amp;site=ehost-live&amp;custid=s2775460</url>
      </pLink>
    </displayInfo>
  </header>
</rec>
<rec resultID="15">
  <header shortDbName="ccm" longDbName="CINAHL Complete" uiTerm="145257450">
    <controlInfo>
      <bkinfo />
      <dissinfo />
      <jinfo>
        <jtl>Journal of Immigrant &amp; Minority Health</jtl>
        <issn>15571912</issn>
      </jinfo>
      <pubinfo>
        <dt year="2020" month="10" day="01">Oct2020</dt>
        <vid>22</vid>
        <iid>5</iid>
        <place>, &lt;Blank&gt;</place>
      </pubinfo>
      <artinfo>
        <ui type="doi">10.1007/s10903-020-00984-w</ui>
        <ppf>965</ppf>
        <ppct>8</ppct>
        <formats />
        <tig>
          <atl>Factors Associated with Mental Health Service Utilization Among Ethiopian Immigrants and Refugees.</atl>
        </tig>
        <aug>
          <au>Ayele, Selam G.</au>
          <au>Thompson-Robinson, Melva</au>
          <au>Andrews, Johanna</au>
          <au>Dodge Francis, Carolee</au>
          <affil>Honors College, University of Nevada Las Vegas, Las Vegas, NV, USA</affil>
        </aug>
        <sug>
          <subj type="major">Mental Health Services Utilization</subj>
          <subj type="major">Immigrants Psychosocial Factors</subj>
          <subj type="major">Refugees Psychosocial Factors</subj>
          <subj type="minor">Human</subj>
          <subj type="minor">United States</subj>
          <subj type="minor">Ethiopia</subj>
          <subj type="minor">Surveys</subj>
          <subj type="minor">Cross Sectional Studies</subj>
          <subj type="minor">Conceptual Framework</subj>
          <subj type="minor">Health Services Accessibility</subj>
          <subj type="minor">Convenience Sample</subj>
          <subj type="minor">Questionnaires</subj>
          <subj type="minor">Snowball Sample</subj>
          <subj type="minor">Marital Status</subj>
          <subj type="minor">Educational Status</subj>
          <subj type="minor">Insurance Coverage</subj>
          <subj type="minor">Center for Epidemiological Studies Depression Scale</subj>
          <subj type="minor">Scales</subj>
          <subj type="minor">Support, Psychosocial</subj>
          <subj type="minor">Discrimination</subj>
          <subj type="minor">Employment Status</subj>
          <subj type="minor">Communication Barriers</subj>
          <subj type="minor">Health Beliefs</subj>
          <subj type="minor">Descriptive Statistics</subj>
          <subj type="minor">Chi Square Test</subj>
          <subj type="minor">Logistic Regression</subj>
          <subj type="minor">Data Analysis Software</subj>
          <subj type="minor">Male</subj>
          <subj type="minor">Female</subj>
          <subj type="minor">Adolescence</subj>
          <subj type="minor">Young Adult</subj>
          <subj type="minor">Adult</subj>
          <subj type="minor">Middle Age</subj>
          <subj type="minor">Depression</subj>
          <subj type="minor">Pearson's Correlation Coefficient</subj>
          <subj type="minor">Odds Ratio</subj>
          <subj type="age">Adolescent: 13-18 years</subj>
          <subj type="age">Adult: 19-44 years</subj>
          <subj type="age">Middle Aged: 45-64 years</subj>
          <subj type="gender">Male</subj>
          <subj type="gender">Female</subj>
        </sug>
        <ab>This study assesses factors associated with mental health service utilization by Ethiopian immigrants and refugees in the U.S. A cross-sectional survey, based on Anderson and Newman's Framework of Health Services, which examines facilitators and barriers of service utilization, was implemented to gather data from 297 Ethiopian immigrants and refugees in the U.S. from February to March 2018. Descriptive statistics, chi-squared tests, and logistic regression were calculated. Approximately 13.3% of participants sought mental health services from healthcare professionals; while 17.3% utilized non-healthcare professionals for mental health problems. A mental health need (depressive symptoms) was identified. A model containing predictors of mental health service use was statistically significant, with gender, marital status, and employment (full-time or part-time) as the strongest predictors. The findings suggest a need for the development of culturally appropriate interventions and implementation of policies to minimize barriers to mental health services among this under-researched population.</ab>
        <pubtype>Academic Journal</pubtype>
        <doctype>research</doctype>
        <doctype>tables/charts</doctype>
        <doctype>Journal Article</doctype>
      </artinfo>
      <language>English</language>
    </controlInfo>
    <displayInfo>
      <pLink>
        <url>https://search.ebscohost.com/login.aspx?direct=true&amp;AuthType=sso&amp;db=ccm&amp;AN=145257450&amp;site=ehost-live&amp;custid=s2775460</url>
      </pLink>
    </displayInfo>
  </header>
</rec>
<rec resultID="16">
  <header shortDbName="ccm" longDbName="CINAHL Complete" uiTerm="144520700">
    <controlInfo>
      <bkinfo />
      <dissinfo />
      <jinfo>
        <jtl>BMC Health Services Research</jtl>
        <issn>14726963</issn>
      </jinfo>
      <pubinfo>
        <dt year="2020" month="07" day="11">7/11/2020</dt>
        <vid>20</vid>
        <iid>1</iid>
      </pubinfo>
      <artinfo>
        <ui type="doi">10.1186/s12913-020-05478-x</ui>
        <ui type="pmid">NLM32652988</ui>
        <ppf>1</ppf>
        <ppct>11</ppct>
        <formats />
        <tig>
          <atl>Immigration, acculturation, and preferred help-seeking sources for depression: comparison of five ethnic groups.</atl>
        </tig>
        <aug>
          <au>Markova, Valeria</au>
          <au>Sandal, Gro M.</au>
          <au>Pallesen, Ståle</au>
          <affil>Department of Pulmonology, Haukeland University Hospital, Bergen, Norway</affil>
        </aug>
        <sug>
          <subj type="major">Patient Satisfaction Statistics and Numerical Data</subj>
          <subj type="major">Acculturation</subj>
          <subj type="major">Immigrants Psychosocial Factors</subj>
          <subj type="major">Depression Ethnology</subj>
          <subj type="major">Ethnic Groups Psychosocial Factors</subj>
          <subj type="major">Depression Therapy</subj>
          <subj type="minor">Young Adult</subj>
          <subj type="minor">Human</subj>
          <subj type="minor">Poland Ethnology</subj>
          <subj type="minor">Pakistan Ethnology</subj>
          <subj type="minor">Male</subj>
          <subj type="minor">Immigrants Statistics and Numerical Data</subj>
          <subj type="minor">Mental Health Services Administration</subj>
          <subj type="minor">Adult</subj>
          <subj type="minor">Students Statistics and Numerical Data</subj>
          <subj type="minor">Students Psychosocial Factors</subj>
          <subj type="minor">Norway Ethnology</subj>
          <subj type="minor">Somalia Ethnology</subj>
          <subj type="minor">Female</subj>
          <subj type="minor">Ethnic Groups Statistics and Numerical Data</subj>
          <subj type="minor">Russia Ethnology</subj>
          <subj type="minor">Mental Health Services Statistics and Numerical Data</subj>
          <subj type="minor">Adolescence</subj>
          <subj type="minor">Validation Studies</subj>
          <subj type="minor">Comparative Studies</subj>
          <subj type="minor">Evaluation Research</subj>
          <subj type="minor">Multicenter Studies</subj>
          <subj type="minor">Arthritis Impact Measurement Scales</subj>
          <subj type="minor">Questionnaires</subj>
          <subj type="minor">Social Readjustment Rating Scale</subj>
          <subj type="age">Adult: 19-44 years</subj>
          <subj type="age">Adolescent: 13-18 years</subj>
          <subj type="gender">Male</subj>
          <subj type="gender">Female</subj>
        </sug>
        <ab>Background: Immigrants are more likely than the majority population to have unmet needs for public mental health services. This study aims to understand potential ethnic differences in preferred help-seeking sources for depression in Norway, and how such preferences relate to acculturation orientation.Methods: A convenience sample of immigrants from Russia (n = 164), Poland (n = 127), Pakistan (n = 128), and Somalia (n = 114), and Norwegian students (n = 250) completed a survey. The sample was recruited from social media platforms, emails, and direct contact. The survey consisted of a vignette describing a moderately depressed person. Respondents were asked to provide advice to the person by completing a modified version of the General Help-Seeking Questionnaire. The immigrant sample also responded to questions about acculturation orientation using the Vancouver Index of Acculturation Scale.Results: Significant differences were found in the endorsement of traditional (e.g., religious leader), informal (e.g., family), and semiformal (e.g., internet forum) help-sources between immigrant groups, and between immigrant groups and the Norwegian respondent group. Immigrants from Pakistan and Somalia endorsed traditional help sources to a greater extent than immigrants from Russia and Poland, and the Norwegian student sample. There were no ethnic differences in endorsement of formal mental help sources (e.g., a medical doctor). Maintenance of the culture of origin as the acculturation orientation was associated with preferences for traditional and informal help sources, while the adoption of mainstream culture was associated with semiformal and formal help-seeking sources.Conclusion: Ethnic differences in help-seeking sources need to be considered when designing and implementing mental health services.</ab>
        <pubtype>Academic Journal</pubtype>
        <doctype>research</doctype>
        <doctype>Journal Article</doctype>
      </artinfo>
      <language>English</language>
    </controlInfo>
    <displayInfo>
      <pLink>
        <url>https://search.ebscohost.com/login.aspx?direct=true&amp;AuthType=sso&amp;db=ccm&amp;AN=144520700&amp;site=ehost-live&amp;custid=s2775460</url>
      </pLink>
    </displayInfo>
  </header>
</rec>
<rec resultID="17">
  <header shortDbName="ccm" longDbName="CINAHL Complete" uiTerm="135055822">
    <controlInfo>
      <bkinfo />
      <dissinfo />
      <jinfo>
        <jtl>Social Science &amp; Medicine</jtl>
        <issn>02779536</issn>
      </jinfo>
      <pubinfo>
        <dt year="2019" month="03" day="15">Mar2019</dt>
        <vid>225</vid>
      </pubinfo>
      <artinfo>
        <ui type="doi">10.1016/j.socscimed.2019.01.037</ui>
        <ppf>108</ppf>
        <ppct>12</ppct>
        <formats />
        <tig>
          <atl>Government of Malawi's unconditional cash transfer improves youth mental health.</atl>
        </tig>
        <aug>
          <au>Angeles, Gustavo</au>
          <au>de Hoop, Jacobus</au>
          <au>Handa, Sudhanshu</au>
          <au>Kilburn, Kelly</au>
          <au>Milazzo, Annamaria</au>
          <au>Peterman, Amber</au>
          <affil>Department of Maternal and Child Health, University of North Carolina at Chapel Hill and MEASURE Evaluation, USA</affil>
        </aug>
        <sug>
          <subj type="major">Financing, Government Malawi</subj>
          <subj type="major">Financial Support</subj>
          <subj type="major">Poverty</subj>
          <subj type="major">Mental Health Services</subj>
          <subj type="major">Adolescent Health Services</subj>
          <subj type="major">Program Evaluation</subj>
          <subj type="major">Social Welfare</subj>
          <subj type="minor">Human</subj>
          <subj type="minor">Randomized Controlled Trials</subj>
          <subj type="minor">Malawi</subj>
          <subj type="minor">Female</subj>
          <subj type="minor">Depression Therapy</subj>
          <subj type="minor">Educational Status</subj>
          <subj type="minor">Caregiver Attitudes</subj>
          <subj type="minor">Stress, Psychological</subj>
          <subj type="minor">Personal Satisfaction</subj>
          <subj type="minor">Support, Psychosocial</subj>
          <subj type="minor">Grants</subj>
          <subj type="minor">Africa South of the Sahara</subj>
          <subj type="minor">Psychological Well-Being</subj>
          <subj type="gender">Female</subj>
        </sug>
        <ab>Abstract We explore the impacts of Malawi's national unconditional cash transfer program targeting ultra-poor households on youth mental health. Experimental findings show that the program significantly improved mental health outcomes. Among girls in particular, the program reduces indications of depression by about 15 percentage points. We investigate the contribution of different possible pathways to the overall program impact, including education, health, consumption, caregiver's stress levels and life satisfaction, perceived social support, and participation in hard and unpleasant work. The pathways explain from 46 to 65 percent of the program impact, advancing our understanding of how economic interventions can affect mental health of youth in resource-poor settings. The findings underline that unconditional cash grants, which are used on an increasingly large scale as part of national social protection systems in Sub-Saharan Africa, have the potential to improve youth mental wellbeing and thus may help break the vicious cycle of poverty and poor mental health. Highlights • Malawi's national cash transfer scheme lowers symptoms of depression among youth. • Reductions in symptoms of depression are particularly robust for females. • Key mechanisms include improved education, caregiver wellbeing and social support. • Unconditional cash grants may help break the cycle of poverty and poor mental health.</ab>
        <pubtype>Academic Journal</pubtype>
        <doctype>equations &amp; formulas</doctype>
        <doctype>research</doctype>
        <doctype>tables/charts</doctype>
        <doctype>randomized controlled trial</doctype>
        <doctype>Journal Article</doctype>
      </artinfo>
      <language>English</language>
    </controlInfo>
    <displayInfo>
      <pLink>
        <url>https://search.ebscohost.com/login.aspx?direct=true&amp;AuthType=sso&amp;db=ccm&amp;AN=135055822&amp;site=ehost-live&amp;custid=s2775460</url>
      </pLink>
    </displayInfo>
  </header>
</rec>
<rec resultID="18">
  <header shortDbName="ccm" longDbName="CINAHL Complete" uiTerm="134805090">
    <controlInfo>
      <bkinfo />
      <dissinfo />
      <jinfo>
        <jtl>Substance Use &amp; Misuse</jtl>
        <issn>10826084</issn>
      </jinfo>
      <pubinfo>
        <dt year="2019" month="01" day="01">2019</dt>
        <vid>54</vid>
        <iid>1</iid>
        <place>Philadelphia, Pennsylvania</place>
      </pubinfo>
      <artinfo>
        <ui type="doi">10.1080/10826084.2018.1495738</ui>
        <ppf>65</ppf>
        <ppct>13</ppct>
        <formats />
        <tig>
          <atl>What Is it About Perceived Discrimination That Can Lead Immigrant Adolescents to Alcohol Use and Delinquency? The Mediating Role of Feelings of Alienation.</atl>
        </tig>
        <aug>
          <au>Walsh, Sophie D.</au>
          <au>Kolobov, Tanya</au>
          <au>Simanovskaya, Olga</au>
          <affil>Department of Criminology, Bar Ilan University, Ramat Gan, Israel</affil>
        </aug>
        <sug>
          <subj type="major">Discrimination In Adolescence</subj>
          <subj type="major">Immigrants Psychosocial Factors</subj>
          <subj type="major">Drinking Behavior In Adolescence</subj>
          <subj type="major">Juvenile Delinquency Risk Factors</subj>
          <subj type="major">Emotions</subj>
          <subj type="major">Social Alienation</subj>
          <subj type="major">Adolescent Behavior</subj>
          <subj type="minor">Human</subj>
          <subj type="minor">Adolescence</subj>
          <subj type="minor">Israel</subj>
          <subj type="minor">Psychological Theory</subj>
          <subj type="minor">Risk Taking Behavior</subj>
          <subj type="minor">Male</subj>
          <subj type="minor">Female</subj>
          <subj type="minor">Socioeconomic Factors</subj>
          <subj type="minor">Life Experiences</subj>
          <subj type="minor">Alcoholic Intoxication</subj>
          <subj type="minor">Binge Drinking</subj>
          <subj type="minor">Peer Group</subj>
          <subj type="minor">Self Concept</subj>
          <subj type="minor">Prospective Studies</subj>
          <subj type="minor">Adolescent Development</subj>
          <subj type="minor">Disruptive Behavior</subj>
          <subj type="age">Adolescent: 13-18 years</subj>
          <subj type="gender">Male</subj>
          <subj type="gender">Female</subj>
        </sug>
        <ab>Background: Despite research examining the relationship between discrimination and alcohol use and delinquency among adolescents, little is understood about the mechanism behind the relationship. Objectives: On the basis of Strain Theory, the current study examined a new theoretical model in which feelings of alienation (from the self, peers, and Israeli society) mediate the relationship between discrimination and alcohol use and delinquency. Methods: A one-year follow-up study was conducted with 146 at-risk youth from the Former Soviet Union and Ethiopia in Israel (63% male), from disadvantaged low socioeconomic neighborhoods. At Time 1 (T1), adolescents were asked about their experiences of discrimination, feelings of alienation, and levels of problem alcohol use (past month/ever drunkenness, past month binge drinking, and regular daily drinking). At time 2 (T2), the participants were again asked as to their experiences of alienation, alcohol use, and delinquency. Results: Perceived discrimination at T1 significantly predicted feelings of alienation at T2, when controlling for the relationship with alienation at T1. Feelings of alienation (from the self and Israeli society) fully mediated the relationship between discrimination and alcohol use. However, there was a direct relationship between discrimination and delinquency. Conclusions: Findings emphasize the negative impact of discrimination on adolescents. They suggest that during the critical developmental period of adolescence, feelings of discrimination may be internalized into negative emotions which may lead to involvement in deviant behaviors. Results suggest a need to help adolescents process and make sense of the discriminatory experiences they perceive.</ab>
        <pubtype>Academic Journal</pubtype>
        <doctype>research</doctype>
        <doctype>tables/charts</doctype>
        <doctype>Journal Article</doctype>
      </artinfo>
      <language>English</language>
    </controlInfo>
    <displayInfo>
      <pLink>
        <url>https://search.ebscohost.com/login.aspx?direct=true&amp;AuthType=sso&amp;db=ccm&amp;AN=134805090&amp;site=ehost-live&amp;custid=s2775460</url>
      </pLink>
    </displayInfo>
  </header>
</rec>
<rec resultID="19">
  <header shortDbName="ccm" longDbName="CINAHL Complete" uiTerm="129951165">
    <controlInfo>
      <bkinfo />
      <dissinfo />
      <jinfo>
        <jtl>Anxiety, Stress &amp; Coping</jtl>
        <issn>10615806</issn>
      </jinfo>
      <pubinfo>
        <dt year="2018" month="07" day="01">Jul2018</dt>
        <vid>31</vid>
        <iid>4</iid>
        <place>Oxfordshire, &lt;Blank&gt;</place>
      </pubinfo>
      <artinfo>
        <ui type="doi">10.1080/10615806.2018.1460662</ui>
        <ui type="pmid">NLM29621896</ui>
        <ppf>459</ppf>
        <ppct>16</ppct>
        <formats />
        <tig>
          <atl>Stigma modifies the association between social support and mental health among sexual violence survivors in the Democratic Republic of Congo: implications for practice.</atl>
        </tig>
        <aug>
          <au>Wachter, Karin</au>
          <au>Murray, Sarah M.</au>
          <au>Hall, Brian J.</au>
          <au>Annan, Jeannie</au>
          <au>Bolton, Paul</au>
          <au>Bass, Judy</au>
          <affil>School of Social Work, Arizona State University, Phoenix, AZ, USA</affil>
        </aug>
        <sug>
          <subj type="major">Support, Psychosocial</subj>
          <subj type="major">Depression Psychosocial Factors</subj>
          <subj type="major">Sexual Abuse Psychosocial Factors</subj>
          <subj type="major">Survivors Psychosocial Factors</subj>
          <subj type="major">Anxiety Disorders Psychosocial Factors</subj>
          <subj type="major">Stress Disorders, Post-Traumatic Psychosocial Factors</subj>
          <subj type="major">Stigma</subj>
          <subj type="minor">Stress Disorders, Post-Traumatic Therapy</subj>
          <subj type="minor">Depression Therapy</subj>
          <subj type="minor">Democratic Republic of the Congo</subj>
          <subj type="minor">Mental Health</subj>
          <subj type="minor">Depression Diagnosis</subj>
          <subj type="minor">Anxiety Disorders Diagnosis</subj>
          <subj type="minor">Psychotherapy, Group</subj>
          <subj type="minor">Stress Disorders, Post-Traumatic Diagnosis</subj>
          <subj type="minor">Socioeconomic Factors</subj>
          <subj type="minor">Middle Age</subj>
          <subj type="minor">Developing Countries</subj>
          <subj type="minor">Anxiety Disorders Therapy</subj>
          <subj type="minor">Locus of Control</subj>
          <subj type="minor">Cross Sectional Studies</subj>
          <subj type="minor">Young Adult</subj>
          <subj type="minor">Adult</subj>
          <subj type="minor">Female</subj>
          <subj type="minor">Human</subj>
          <subj type="minor">Validation Studies</subj>
          <subj type="minor">Comparative Studies</subj>
          <subj type="minor">Evaluation Research</subj>
          <subj type="minor">Multicenter Studies</subj>
          <subj type="minor">Randomized Controlled Trials</subj>
          <subj type="minor">Funding Source</subj>
          <subj type="age">Middle Aged: 45-64 years</subj>
          <subj type="age">Adult: 19-44 years</subj>
          <subj type="gender">Female</subj>
        </sug>
        <ab>Background and Objectives: The aim of this study was to further understanding of the relationship between social support, internalized and perceived stigma, and mental health among women who experienced sexual violence in the eastern Democratic Republic of Congo (DRC).Methods: Drawing from baseline survey data collected in eastern DRC, researchers conducted a secondary cross-sectional analysis using data from 744 participants. Regression and moderation analyses were conducted to examine associations between social support variables, felt stigma, and depression, anxiety and posttraumatic stress disorder (PTSD).Results: Emotional support seeking and felt stigma were positively associated with increased symptom severity across all three mental health variables. Stigma modified associations between emotional support seeking and depression (t = -2.49, p = .013), anxiety (t = -3.08, p = .002), and PTSD (t = -2.94, p = .003). Increased frequency of emotional support seeking was associated with higher mental health symptoms of anxiety and PTSD among women experiencing all levels of stigma.Conclusions: Enhancing understanding of social support and stigma may inform research and intervention among Congolese forced migrant populations across circumstances and geographic locations. Implications for practice and research are discussed.</ab>
        <pubtype>Academic Journal</pubtype>
        <doctype>research</doctype>
        <doctype>randomized controlled trial</doctype>
        <doctype>Journal Article</doctype>
      </artinfo>
      <language>English</language>
    </controlInfo>
    <displayInfo>
      <pLink>
        <url>https://search.ebscohost.com/login.aspx?direct=true&amp;AuthType=sso&amp;db=ccm&amp;AN=129951165&amp;site=ehost-live&amp;custid=s2775460</url>
      </pLink>
    </displayInfo>
  </header>
</rec>
<rec resultID="20">
  <header shortDbName="ccm" longDbName="CINAHL Complete" uiTerm="140269806">
    <controlInfo>
      <bkinfo />
      <dissinfo />
      <jinfo>
        <jtl>Alcoholism: Clinical &amp; Experimental Research</jtl>
      </jinfo>
      <pubinfo>
        <dt year="2019" month="12" day="01">Dec2019</dt>
        <vid>43</vid>
        <iid>12</iid>
        <place>Malden, Massachusetts</place>
      </pubinfo>
      <artinfo>
        <ui type="doi">10.1111/acer.14205</ui>
        <ppf>2568</ppf>
        <ppct>10</ppct>
        <formats />
        <tig>
          <atl>Concordance of Self‐ and Partner‐Reported Alcohol Consumption Among Couples Experiencing Intimate Partner Violence in Zambia.</atl>
        </tig>
        <aug>
          <au>Kane, Jeremy C.</au>
          <au>Murray, Sarah M.</au>
          <au>Vinikoor, Michael J.</au>
          <au>Greene, M. Claire</au>
          <au>Fine, Shoshanna L.</au>
          <au>Paul, Ravi</au>
          <au>Murray, Laura K.</au>
          <affil>Department of Mental Health, (JCK, SMM, MCG, SLF, LKM), Johns Hopkins Bloomberg School of Public Health, Baltimore Maryland</affil>
        </aug>
        <sug>
          <subj type="major">Family Characteristics</subj>
          <subj type="major">Intimate Partner Violence</subj>
          <subj type="major">Alcohol Drinking</subj>
          <subj type="major">Self Report</subj>
          <subj type="major">Sexual Partners Zambia</subj>
          <subj type="major">Women</subj>
          <subj type="major">Men</subj>
          <subj type="minor">Human</subj>
          <subj type="minor">Zambia</subj>
          <subj type="minor">Male</subj>
          <subj type="minor">Female</subj>
          <subj type="minor">Heterosexuals</subj>
          <subj type="minor">Alcohol Abuse</subj>
          <subj type="minor">Comparative Studies</subj>
          <subj type="minor">Questionnaires</subj>
          <subj type="minor">T-Tests</subj>
          <subj type="minor">Descriptive Statistics</subj>
          <subj type="minor">Sex Factors</subj>
          <subj type="minor">Criterion-Related Validity</subj>
          <subj type="minor">Social Behavior</subj>
          <subj type="minor">Africa South of the Sahara</subj>
          <subj type="gender">Male</subj>
          <subj type="gender">Female</subj>
        </sug>
        <ab>Background: Hazardous alcohol use is a predictor of intimate partner violence (IPV), and both are increasingly prevalent in sub‐Saharan Africa. The accurate measurement of alcohol consumption is therefore critical in IPV intervention studies that target hazardous drinking. Collecting a collateral report in addition to self‐report is one convergent validity approach to improve alcohol measurement. We investigated concordance between self‐ and partner‐reported alcohol use among women who reported recent IPV and their male partners in Zambia. Methods: Data were from the baseline of a randomized IPV intervention trial of 247 heterosexual couples in which a woman has reported recent IPV and her male partner has recent hazardous alcohol use. Both partners completed the Alcohol Use Disorders Identification Test (AUDIT) in reference to their own drinking and in reference to their partner's drinking. We calculated percent agreement across a range of outcomes: any use, quantity, frequency, and hazardous use. We also compared self‐ and partner‐reported AUDIT scores using t‐tests. Results: Concordance was poor across most outcomes. Percent agreement with respect to the women's drinking ranged from 60% to 65% across outcomes and with respect to the men's drinking from 51% to 89%. Women's average partner‐reported AUDIT score (20.7) was statistically significantly (p &lt; 0.0001) higher than men's average self‐reported score (15.8). Conclusions: In contrast to collateral report studies conducted in the United States, concordance between self‐ and partner‐reported alcohol consumption was poor among families experiencing IPV in Zambia. Given the possible biases associated with self‐reported alcohol use, findings suggest that a convergent validity approach is useful in this research context.</ab>
        <pubtype>Academic Journal</pubtype>
        <doctype>research</doctype>
        <doctype>tables/charts</doctype>
        <doctype>Journal Article</doctype>
      </artinfo>
      <language>English</language>
    </controlInfo>
    <displayInfo>
      <pLink>
        <url>https://search.ebscohost.com/login.aspx?direct=true&amp;AuthType=sso&amp;db=ccm&amp;AN=140269806&amp;site=ehost-live&amp;custid=s2775460</url>
      </pLink>
    </displayInfo>
  </header>
</rec>
<rec resultID="21">
  <header shortDbName="ccm" longDbName="CINAHL Complete" uiTerm="129702972">
    <controlInfo>
      <bkinfo />
      <dissinfo />
      <jinfo>
        <jtl>International Journal of Social Psychiatry</jtl>
        <issn>00207640</issn>
      </jinfo>
      <pubinfo>
        <dt year="2018" month="06" day="01">Jun2018</dt>
        <vid>64</vid>
        <iid>4</iid>
      </pubinfo>
      <artinfo>
        <ui type="doi">10.1177/0020764018765237</ui>
        <ppf>359</ppf>
        <ppct>8</ppct>
        <formats />
        <tig>
          <atl>Coping, resilience and posttraumatic growth among Eritrean female refugees living in Norwegian asylum reception centres: A qualitative study.</atl>
        </tig>
        <aug>
          <au>Abraham, Ruth</au>
          <au>Lien, Lars</au>
          <au>Hanssen, Ingrid</au>
          <affil>Section for Psychiatry, Lovisenberg Diaconal Hospital, Oslo, Norway</affil>
        </aug>
        <sug>
          <subj type="major">Coping</subj>
          <subj type="major">Hardiness</subj>
          <subj type="major">Stress Disorders, Post-Traumatic</subj>
          <subj type="major">Refugees Psychosocial Factors</subj>
          <subj type="minor">Human</subj>
          <subj type="minor">Female</subj>
          <subj type="minor">Eritrea</subj>
          <subj type="minor">Qualitative Studies</subj>
          <subj type="minor">Norway</subj>
          <subj type="minor">Descriptive Research</subj>
          <subj type="minor">Exploratory Research</subj>
          <subj type="minor">Interviews</subj>
          <subj type="minor">Adolescence</subj>
          <subj type="minor">Adult</subj>
          <subj type="minor">Young Adult</subj>
          <subj type="minor">Middle Age</subj>
          <subj type="minor">Phenomenology</subj>
          <subj type="minor">Content Analysis</subj>
          <subj type="minor">Communication Barriers</subj>
          <subj type="minor">Urban Areas</subj>
          <subj type="minor">Training Support, Financial</subj>
          <subj type="minor">Family</subj>
          <subj type="minor">Ethnic Groups</subj>
          <subj type="minor">Religion and Psychology</subj>
          <subj type="minor">Support, Psychosocial</subj>
          <subj type="age">Adolescent: 13-18 years</subj>
          <subj type="age">Adult: 19-44 years</subj>
          <subj type="age">Middle Aged: 45-64 years</subj>
          <subj type="gender">Female</subj>
        </sug>
        <ab>Background: The links between migration and health are well documented. Being a refugee exacerbates migrants’ vulnerability through trauma and loss. The aim of this study is to identify sources of resilience, coping and posttraumatic growth in female Eritrean refugees living in Norwegian asylum reception centres. Method: The study had a qualitative, descriptive and explorative design with two focus group interviews and 10 individual in-depth interviews. Participants included 18 female Eritrean refugees aged 18–60, who had obtained refugee status and were still living in an asylum reception centre. A content-focused hermeneutic analytic approach was used. Results: Interviewees described the challenges of pre-flight and flight trauma, conditions at the refugee centre, communication difficulties and the ‘endless’ waiting for transfer to a municipality. To cope, they found it helpful to focus on the future and to think positively. Fellowship with and support from fellow Eritrean refugees were essential as they became a proxy family and provided a strong ethnic identity. Their religious belief also helped them cope and gave them hope for the future. Discussion: The interviewees in this study perceived their psychological problems as a normal reaction to what they had been through. Religious belief was an important resilience factor, as was social support, especially from peers. Conclusion: The interviewees’ coping was based on the realization of their psychological reactions being normal while doing their utmost to focus on their aims and hopes for the future.</ab>
        <pubtype>Academic Journal</pubtype>
        <doctype>research</doctype>
        <doctype>tables/charts</doctype>
        <doctype>Journal Article</doctype>
      </artinfo>
      <language>English</language>
    </controlInfo>
    <displayInfo>
      <pLink>
        <url>https://search.ebscohost.com/login.aspx?direct=true&amp;AuthType=sso&amp;db=ccm&amp;AN=129702972&amp;site=ehost-live&amp;custid=s2775460</url>
      </pLink>
    </displayInfo>
  </header>
</rec>
<rec resultID="22">
  <header shortDbName="ccm" longDbName="CINAHL Complete" uiTerm="132498051">
    <controlInfo>
      <bkinfo />
      <dissinfo />
      <jinfo>
        <jtl>Journal of Ethnicity in Substance Abuse</jtl>
        <issn>15332640</issn>
      </jinfo>
      <pubinfo>
        <dt year="2018" month="10" day="01">Oct-Dec2018</dt>
        <vid>17</vid>
        <iid>4</iid>
        <place>Philadelphia, Pennsylvania</place>
      </pubinfo>
      <artinfo>
        <ui type="doi">10.1080/15332640.2017.1300555</ui>
        <ppf>501</ppf>
        <ppct>18</ppct>
        <formats />
        <tig>
          <atl>Emotional alienation as a mediator of the relationship between perceived discrimination and alcohol use among immigrant adolescents in Israel.</atl>
        </tig>
        <aug>
          <au>Walsh, Sophie D.</au>
          <au>Sagis-Krebs, Maya</au>
          <au>Gross, Ashi</au>
          <affil>Bar Ilan University, Ramat Gan, Israel</affil>
        </aug>
        <sug>
          <subj type="major">Immigrants Psychosocial Factors</subj>
          <subj type="major">Risk Taking Behavior In Adolescence</subj>
          <subj type="major">Social Alienation Israel</subj>
          <subj type="major">Emotions In Adolescence</subj>
          <subj type="major">Discrimination Israel</subj>
          <subj type="major">Alcohol Abuse Risk Factors</subj>
          <subj type="minor">Human</subj>
          <subj type="minor">Israel</subj>
          <subj type="minor">Adolescence</subj>
          <subj type="minor">Anger</subj>
          <subj type="minor">Social Behavior</subj>
          <subj type="minor">Young Adult</subj>
          <subj type="minor">Male</subj>
          <subj type="minor">Female</subj>
          <subj type="minor">Socioeconomic Factors</subj>
          <subj type="minor">Community Health Centers</subj>
          <subj type="minor">Self Report</subj>
          <subj type="minor">Questionnaires</subj>
          <subj type="minor">Shame</subj>
          <subj type="minor">Avoidance (Psychology)</subj>
          <subj type="minor">Sex Factors</subj>
          <subj type="minor">Ethiopia</subj>
          <subj type="minor">USSR</subj>
          <subj type="minor">Residence Characteristics</subj>
          <subj type="age">Adolescent: 13-18 years</subj>
          <subj type="gender">Male</subj>
          <subj type="gender">Female</subj>
        </sug>
        <ab>Perceived discrimination has been found to be a predictor of immigrant adolescent involvement in alcohol use, yet the psychological mechanism behind this relationship has not been well explored. Drawing on strain theory and the motivational model of alcohol use, the current study aimed to develop and test a concept of emotional alienation. In the proposed model, it is when experiences of discrimination are internalized into painful feelings of detachment, anger, rejection, and failure that the immigrant adolescent may turn to alcohol use. The study involved 365 at-risk immigrant adolescents, aged 15-19 (62% male, mean age 17.1) from the Former Soviet Union and Ethiopia in Israel, from low SES neighborhoods and community centers for youth at risk. The young people self-reported on experiences of discrimination, daily alcohol use, heavy episodic drinking (HED), and drunkenness, together with a new questionnaire examining emotional alienation developed for the study. Findings showed that experiences of alienation fully mediated the relationship between discrimination and problematic alcohol use (drunkenness and HED). In particular, feelings of self-detachment, failure, and rejection were strongly related to alcohol use. Results suggest an importance of understanding the way in which negative reactions from the host society may be internalized into destructive feelings of failure, shame, and rejection, which may lead a young person to involvement in alcohol use.</ab>
        <pubtype>Academic Journal</pubtype>
        <doctype>research</doctype>
        <doctype>tables/charts</doctype>
        <doctype>Journal Article</doctype>
      </artinfo>
      <language>English</language>
    </controlInfo>
    <displayInfo>
      <pLink>
        <url>https://search.ebscohost.com/login.aspx?direct=true&amp;AuthType=sso&amp;db=ccm&amp;AN=132498051&amp;site=ehost-live&amp;custid=s2775460</url>
      </pLink>
    </displayInfo>
  </header>
</rec>
<rec resultID="23">
  <header shortDbName="ccm" longDbName="CINAHL Complete" uiTerm="123542716">
    <controlInfo>
      <bkinfo />
      <dissinfo />
      <jinfo>
        <jtl>Social Psychiatry &amp; Psychiatric Epidemiology</jtl>
        <issn>09337954</issn>
      </jinfo>
      <pubinfo>
        <dt year="2017" month="06" day="01">Jun2017</dt>
        <vid>52</vid>
        <iid>6</iid>
        <place>, &lt;Blank&gt;</place>
      </pubinfo>
      <artinfo>
        <ui type="doi">10.1007/s00127-017-1381-1</ui>
        <ui type="pmid">NLM28378064</ui>
        <ppf>679</ppf>
        <ppct>9</ppct>
        <formats />
        <tig>
          <atl>Immigrants' utilization of specialist mental healthcare according to age, country of origin, and migration history: a nation-wide register study in Norway.</atl>
        </tig>
        <aug>
          <au>Abebe, Dawit</au>
          <au>Lien, Lars</au>
          <au>Elstad, Jon</au>
          <au>Abebe, Dawit Shawel</au>
          <au>Elstad, Jon Ivar</au>
          <affil>NOVA , Oslo and Akershus University College , St. Olavs plass 0130 Oslo Norway</affil>
        </aug>
        <sug>
          <subj type="major">Refugees Statistics and Numerical Data</subj>
          <subj type="major">Ethnic Groups Statistics and Numerical Data</subj>
          <subj type="major">Immigrants Statistics and Numerical Data</subj>
          <subj type="major">Patient Attitudes</subj>
          <subj type="major">Mental Health Services Statistics and Numerical Data</subj>
          <subj type="minor">Poland Ethnology</subj>
          <subj type="minor">Male</subj>
          <subj type="minor">Iran Ethnology</subj>
          <subj type="minor">Infant</subj>
          <subj type="minor">Young Adult</subj>
          <subj type="minor">Iraq Ethnology</subj>
          <subj type="minor">Adult</subj>
          <subj type="minor">Adolescence</subj>
          <subj type="minor">Emigration and Immigration</subj>
          <subj type="minor">Patient Attitudes Ethnology</subj>
          <subj type="minor">Middle Age</subj>
          <subj type="minor">Child</subj>
          <subj type="minor">Infant, Newborn</subj>
          <subj type="minor">Data Collection</subj>
          <subj type="minor">Child, Preschool</subj>
          <subj type="minor">Somalia Ethnology</subj>
          <subj type="minor">Norway</subj>
          <subj type="minor">Vietnam Ethnology</subj>
          <subj type="minor">Female</subj>
          <subj type="minor">Human</subj>
          <subj type="age">Infant: 1-23 months</subj>
          <subj type="age">Adult: 19-44 years</subj>
          <subj type="age">Adolescent: 13-18 years</subj>
          <subj type="age">Middle Aged: 45-64 years</subj>
          <subj type="age">Child: 6-12 years</subj>
          <subj type="age">Infant, Newborn:  birth-1 month</subj>
          <subj type="age">Child, Preschool: 2-5 years</subj>
          <subj type="gender">Male</subj>
          <subj type="gender">Female</subj>
        </sug>
        <ab>Purpose: As the immigrant population rises in Norway, it becomes ever more important to consider the responsiveness of health services to the specific needs of these immigrants. It has been questioned whether access to mental healthcare is adequate among all groups of immigrants. This study aims to examine the use of specialist mental healthcare services among ethnic Norwegians and specific immigrants groups.Methods: Register data were used from the Norwegian Patient Registry and Statistics Norway. The sample (age 0-59) consisted of 3.3 million ethnic Norwegians and 200,000 immigrants from 11 countries. Poisson regression models were applied to examine variations in the use of specialist mental healthcare during 2008-2011 according to country of origin, age group, reason for immigration, and length of stay.Results: Immigrant children and adolescents had overall significantly lower use of specialist mental healthcare than ethnic Norwegians of the same age. A distinct exception was the high utilization rate among children and youth from Iran. Among adult immigrants, utilization rates were generally lower than among ethnic Norwegians, particularly those from Poland, Somalia, Sri Lanka, and Vietnam. Adult immigrants from Iraq and Iran, however, had high utilization rates. Refugees had high utilization rates of specialist mental healthcare, while labour immigrants had low use.Conclusion: Utilization rates of specialist mental healthcare are lower among immigrants than Norwegians. Immigrants from Poland, Somalia, Sri Lanka, and Vietnam, had generally quite low rates, while immigrants from Iran had high utilization rates. The findings suggest that specialist mental healthcare in Norway is underutilized among considerable parts of the immigrant population.</ab>
        <pubtype>Academic Journal</pubtype>
        <doctype>research</doctype>
        <doctype>tables/charts</doctype>
        <doctype>Journal Article</doctype>
      </artinfo>
      <language>English</language>
    </controlInfo>
    <displayInfo>
      <pLink>
        <url>https://search.ebscohost.com/login.aspx?direct=true&amp;AuthType=sso&amp;db=ccm&amp;AN=123542716&amp;site=ehost-live&amp;custid=s2775460</url>
      </pLink>
    </displayInfo>
  </header>
</rec>
<rec resultID="24">
  <header shortDbName="ccm" longDbName="CINAHL Complete" uiTerm="158093432">
    <controlInfo>
      <bkinfo />
      <dissinfo />
      <jinfo>
        <jtl>Schizophrenia Bulletin</jtl>
        <issn>05867614</issn>
      </jinfo>
      <pubinfo>
        <dt year="2019" month="04" day="02">2019 Supplement 2</dt>
        <vid>45</vid>
      </pubinfo>
      <artinfo>
        <ui type="doi">10.1093/schbul/sbz022.154</ui>
        <ppf>S149</ppf>
        <ppct>1</ppct>
        <formats />
        <tig>
          <atl>38.1 MIGRANTS FROM AFRICA TO AUSTRALIA HAVE AN INCREASED RISK OF DEVELOPING A PSYCHOTIC DISORDER BUT ARE UNDER-REPRESENTED IN ULTRA-HIGH RISK FOR PSYCHOSIS CLINICS...Congress of the Schizophrenia International Research Society, April 10-14, 2019, Orlando, Florida.</atl>
        </tig>
        <aug>
          <au>O'Donoghue, Brian</au>
          <au>Downey, Linglee</au>
          <au>Gyros, Hellen</au>
          <au>Sizer, Holly</au>
          <au>Eaton, Scott</au>
          <au>Nelson, Barnaby</au>
          <au>McGorry, Patrick</au>
          <affil>Orygen, the National Centre of Excellence in Youth Mental Health</affil>
        </aug>
        <sug>
          <subj type="major">Transients and Migrants Psychosocial Factors</subj>
          <subj type="major">Psychotic Disorders Risk Factors</subj>
          <subj type="major">Mental Health Services</subj>
          <subj type="major">Risk Assessment</subj>
          <subj type="minor">Congresses and Conferences Florida</subj>
          <subj type="minor">Florida</subj>
          <subj type="minor">Australia</subj>
        </sug>
        <ab>Background Certain migrant groups have an increased risk of psychosis compared to the native-born population, however the majority of these studies have originated from Europe and the Americas and it is not yet known whether migrants to Australia have an increased risk of developing a psychotic disorder. In addition, there is very limited knowledge on the association between migrant status and the ultra-high risk (UHR) for psychosis state. This presentation will determine whether: (i) Migrants to Australia at an increased risk for developing a first episode of psychosis (FEP). (ii) Migrants are more or less likely to be detected by an UHR clinic. (iii) Migrants who are identified at being UHR have an increased risk of transitioning to a full threshold psychotic disorder. Methods Consists of all young people aged 15–24 with a FEP who presented to the Early Psychosis Prevention and Intervention Centre (EPPIC) in Melbourne between 01.01.2011 and 31.12.2013. The second cohort consisted of all young people identified as UHR and attended the PACE clinic between 01.01.2012 and 31.12.2016. the CAARMS assessment was used to determine UHR and transition status. Results A total of 527 individuals with FEP were included and 58.8% were male and the mean age was 19.5 years (SD=2.9). Migrants from Kenya (IRR=9.81), Ethiopia (IRR=5.17), Somalia (IRR=3.78), and Sudan (IRR=3.57), had significantly increased risk of having a psychotic disorder compared to young people born in Australia. Over a 5-year period, 488 young people were identified as UHR and migrants were under-represented in this cohort. A total of 22.2% of migrants transitioned to a full threshold psychotic disorder compared to 19.7% of the Australian born UHR young people. Conclusions First-generation migrants from East Africa and the Horn of Africa have significantly high rates of psychosis however they are under-represented in the UHR clinics. These findings have significant importance for pathways to care for migrants and ensuring timely access to care.</ab>
        <pubtype>Academic Journal</pubtype>
        <doctype>abstract</doctype>
        <doctype>proceedings</doctype>
        <doctype>research</doctype>
        <doctype>Journal Article</doctype>
      </artinfo>
      <language>English</language>
    </controlInfo>
    <displayInfo>
      <pLink>
        <url>https://search.ebscohost.com/login.aspx?direct=true&amp;AuthType=sso&amp;db=ccm&amp;AN=158093432&amp;site=ehost-live&amp;custid=s2775460</url>
      </pLink>
    </displayInfo>
  </header>
</rec>
<rec resultID="25">
  <header shortDbName="ccm" longDbName="CINAHL Complete" uiTerm="105826427">
    <controlInfo>
      <bkinfo />
      <dissinfo />
      <jinfo>
        <jtl>Journal of Health Psychology</jtl>
        <issn>13591053</issn>
      </jinfo>
      <pubinfo>
        <dt year="2007" month="09" day="01">Sep2007</dt>
        <vid>12</vid>
        <iid>5</iid>
        <place>Thousand Oaks, California</place>
      </pubinfo>
      <artinfo>
        <ui type="doi">10.1177/1359105307080609</ui>
        <ui type="pmid">NLM17855461</ui>
        <ppf>761</ppf>
        <ppct>18</ppct>
        <formats />
        <tig>
          <atl>Homelessness and Mental Health in Ghana: Everyday Experiences of Accra's Migrant Squatters.</atl>
        </tig>
        <aug>
          <au>De-Graft Aikins A</au>
          <au>Ofori-Atta AL</au>
          <affil>University of Cambridge, UK. ada21@cam.ac.uk.</affil>
        </aug>
        <sug>
          <subj type="major">Adaptation, Psychological</subj>
          <subj type="major">Homeless Persons Psychosocial Factors</subj>
          <subj type="major">Mental Health</subj>
          <subj type="major">Poverty Areas</subj>
          <subj type="major">Psychology, Social</subj>
          <subj type="major">Transients and Migrants Psychosocial Factors</subj>
          <subj type="major">Urban Health</subj>
          <subj type="minor">Adult</subj>
          <subj type="minor">Coping Strategies Questionnaire</subj>
          <subj type="minor">Female</subj>
          <subj type="minor">Ghana</subj>
          <subj type="minor">Homeless Persons Statistics and Numerical Data</subj>
          <subj type="minor">Interviews</subj>
          <subj type="minor">Male</subj>
          <subj type="minor">Qualitative Studies</subj>
          <subj type="minor">Human</subj>
          <subj type="age">Adult: 19-44 years</subj>
          <subj type="gender">Female</subj>
          <subj type="gender">Male</subj>
        </sug>
        <ab>This article discusses everyday experiences of transient homelessness in Ghana's capital, Accra. Episodic interviews with individuals living in squatter settlements in the wealthy East Legon suburb explored: (1) roots of homelessness; (2) everyday experiences and coping strategies; (3) relationship between experiences and (mental) health; (4) needs and interventions. Three intersecting forms of insecurity framed participants' everyday experience: financial, legal and psychosocial. Physical and psychological stresses were common; physical illnesses rare. Coping strategies facilitated adaptation but not transformation of everyday circumstances. We explore possibilities for intervention and discuss relevance of this study to the health psychology and African literatures on homelessness. Copyright © 2007 SAGE Publications Ltd.</ab>
        <pubtype>Academic Journal</pubtype>
        <doctype>research</doctype>
        <doctype>Journal Article</doctype>
      </artinfo>
      <language>English</language>
    </controlInfo>
    <displayInfo>
      <pLink>
        <url>https://search.ebscohost.com/login.aspx?direct=true&amp;AuthType=sso&amp;db=ccm&amp;AN=105826427&amp;site=ehost-live&amp;custid=s2775460</url>
      </pLink>
    </displayInfo>
  </header>
</rec>
<rec resultID="26">
  <header shortDbName="ccm" longDbName="CINAHL Complete" uiTerm="104916113">
    <controlInfo>
      <bkinfo />
      <dissinfo />
      <jinfo>
        <jtl>Journal of Affective Disorders</jtl>
        <issn>01650327</issn>
      </jinfo>
      <pubinfo>
        <dt year="2010" month="09" day="01">Sep2010</dt>
        <vid>125</vid>
        <iid>1-3</iid>
      </pubinfo>
      <artinfo>
        <ui type="doi">10.1016/j.jad.2010.02.116</ui>
        <ui type="pmid">NLM20334926</ui>
        <ppf>269</ppf>
        <ppct>10</ppct>
        <formats />
        <tig>
          <atl>Religious coping and depression in multicultural Amsterdam: a comparison between native Dutch citizens and Turkish, Moroccan and Surinamese/Antillean migrants.</atl>
        </tig>
        <aug>
          <au>Braam AW</au>
          <au>Schrier AC</au>
          <au>Tuinebreijer WC</au>
          <au>Beekman AT</au>
          <au>Dekker JJ</au>
          <au>de Wit MA</au>
          <affil>Altrecht Mental Health Care, Utrecht, The Netherlands. a.braam@vumc.nl</affil>
        </aug>
        <sug>
          <subj type="major">Christianity</subj>
          <subj type="major">Ethnological Research</subj>
          <subj type="major">Depression Ethnology</subj>
          <subj type="major">Depression Psychosocial Factors</subj>
          <subj type="major">Immigrants Psychosocial Factors</subj>
          <subj type="major">Ethnic Groups Psychosocial Factors</subj>
          <subj type="major">Islam</subj>
          <subj type="major">Religion and Psychology</subj>
          <subj type="major">Urban Population</subj>
          <subj type="minor">Adult</subj>
          <subj type="minor">Aged</subj>
          <subj type="minor">Aged, 80 and Over</subj>
          <subj type="minor">Female</subj>
          <subj type="minor">Human</subj>
          <subj type="minor">Male</subj>
          <subj type="minor">Middle Age</subj>
          <subj type="minor">Morocco Ethnology</subj>
          <subj type="minor">Netherlands</subj>
          <subj type="minor">Netherlands Antilles Ethnology</subj>
          <subj type="minor">Myers-Briggs Type Indicator Statistics and Numerical Data</subj>
          <subj type="minor">Psychometrics Statistics and Numerical Data</subj>
          <subj type="minor">Reproducibility of Results</subj>
          <subj type="minor">Suriname Ethnology</subj>
          <subj type="minor">Translations</subj>
          <subj type="minor">Turkey Ethnology</subj>
          <subj type="minor">Young Adult</subj>
          <subj type="minor">Coping Strategies Questionnaire</subj>
          <subj type="age">Adult: 19-44 years</subj>
          <subj type="age">Aged: 65+ years</subj>
          <subj type="age">Aged, 80 &amp; over</subj>
          <subj type="age">Middle Aged: 45-64 years</subj>
          <subj type="gender">Female</subj>
          <subj type="gender">Male</subj>
        </sug>
        <pubtype>Academic Journal</pubtype>
        <doctype>research</doctype>
        <doctype>Journal Article</doctype>
      </artinfo>
      <language>English</language>
    </controlInfo>
    <displayInfo>
      <pLink>
        <url>https://search.ebscohost.com/login.aspx?direct=true&amp;AuthType=sso&amp;db=ccm&amp;AN=104916113&amp;site=ehost-live&amp;custid=s2775460</url>
      </pLink>
    </displayInfo>
  </header>
</rec>
<rec resultID="27">
  <header shortDbName="ccm" longDbName="CINAHL Complete" uiTerm="105146668">
    <controlInfo>
      <bkinfo />
      <dissinfo />
      <jinfo>
        <jtl>Psychiatric Services</jtl>
        <issn>10752730</issn>
      </jinfo>
      <pubinfo>
        <dt year="2009" month="12" day="01">Dec2009</dt>
        <vid>60</vid>
        <iid>12</iid>
        <place>Arlington, Virginia</place>
      </pubinfo>
      <artinfo>
        <ui type="doi">10.1176/ps.2009.60.12.1656</ui>
        <ui type="pmid">NLM19952157</ui>
        <ppf>1656</ppf>
        <ppct>8</ppct>
        <formats />
        <tig>
          <atl>Patterns of psychiatric hospitalization among ethiopian and former soviet union immigrants and persons born in Israel.</atl>
        </tig>
        <aug>
          <au>Youngmann R</au>
          <au>Pugachova I</au>
          <au>Zilber N</au>
          <au>Youngmann, Rafael</au>
          <au>Pugachova, Inna</au>
          <au>Zilber, Nelly</au>
          <affil>Department of Behavioral Sciences, Ruppin Academic Center, School of Social Sciences and Management and Behavioral Studies, Emek Heffer, Israel</affil>
        </aug>
        <sug>
          <subj type="major">Hospitalization Statistics and Numerical Data</subj>
          <subj type="major">Immigrants Statistics and Numerical Data</subj>
          <subj type="major">Jews Statistics and Numerical Data</subj>
          <subj type="major">Mental Disorders Ethnology</subj>
          <subj type="minor">Acculturation</subj>
          <subj type="minor">Adult</subj>
          <subj type="minor">Affective Disorders Epidemiology</subj>
          <subj type="minor">Affective Disorders Ethnology</subj>
          <subj type="minor">Aged</subj>
          <subj type="minor">Cross Sectional Studies</subj>
          <subj type="minor">Data Collection</subj>
          <subj type="minor">Ethiopia Ethnology</subj>
          <subj type="minor">Ethnological Research</subj>
          <subj type="minor">Female</subj>
          <subj type="minor">Human</subj>
          <subj type="minor">Immigrants Psychosocial Factors</subj>
          <subj type="minor">Incidence</subj>
          <subj type="minor">Israel</subj>
          <subj type="minor">Jews Psychosocial Factors</subj>
          <subj type="minor">Kaplan-Meier Estimator</subj>
          <subj type="minor">Length of Stay Statistics and Numerical Data</subj>
          <subj type="minor">Male</subj>
          <subj type="minor">Mental Disorders Epidemiology</subj>
          <subj type="minor">Mental Health Services Utilization</subj>
          <subj type="minor">Middle Age</subj>
          <subj type="minor">Neurotic Disorders Epidemiology</subj>
          <subj type="minor">Neurotic Disorders Ethnology</subj>
          <subj type="minor">Personality Disorders Epidemiology</subj>
          <subj type="minor">Personality Disorders Ethnology</subj>
          <subj type="minor">Prospective Studies</subj>
          <subj type="minor">Psychotic Disorders Epidemiology</subj>
          <subj type="minor">Psychotic Disorders Ethnology</subj>
          <subj type="minor">Readmission Statistics and Numerical Data</subj>
          <subj type="minor">Risk Factors</subj>
          <subj type="minor">Schizophrenia Epidemiology</subj>
          <subj type="minor">Schizophrenia Ethnology</subj>
          <subj type="minor">Socioeconomic Factors</subj>
          <subj type="minor">Stress Disorders, Post-Traumatic Epidemiology</subj>
          <subj type="minor">Stress Disorders, Post-Traumatic Ethnology</subj>
          <subj type="minor">Substance Use Disorders Epidemiology</subj>
          <subj type="minor">Substance Use Disorders Ethnology</subj>
          <subj type="minor">USSR Ethnology</subj>
          <subj type="minor">Utilization Review Statistics and Numerical Data</subj>
          <subj type="minor">Young Adult</subj>
          <subj type="age">Adult: 19-44 years</subj>
          <subj type="age">Aged: 65+ years</subj>
          <subj type="age">Middle Aged: 45-64 years</subj>
          <subj type="gender">Female</subj>
          <subj type="gender">Male</subj>
        </sug>
        <ab>Objective: This study compared the prevalence and patterns of psychiatric hospitalization for persons who immigrated to Israel from Ethiopia and the Former Soviet Union (FSU) and the Israel-born population.Methods: Data were extracted from the Israel Psychiatric Case Register for six population groups: Operation Moses 1980s immigrants, who emigrated from Ethiopia, January 1, 1980-August 31, 1985 (178 had at least one psychiatric hospitalization within five years of immigration); Operation Moses immigrants in the 1990s, the same group ten years later (194 were hospitalized ten to 14 years after immigration); Operation Solomon 1990s immigrants, who emigrated from Ethiopia in 1990-1991 (184 had at least one hospitalization within five years of immigration); FSU 1990s immigrants, who emigrated from the FSU in 1990-1991 (2,082 had at least one hospitalization within five years of immigration); Israel born 1980s (10,120 had at least one psychiatric hospitalization between January 1, 1980, and August 31, 1985); and Israel born 1990s (11,241 had at least one psychiatric hospitalization in 1990-1994).Results: Operation Moses 1980s immigrants differed from the other groups; they had higher rates of hospitalization, less severe diagnoses, and shorter lengths of stay, compared with Israel born 1980s. Ten years later, this group's rates of hospitalization were lower and similar to those of non-Ethiopian populations, and the individuals in this group were more likely to have a diagnosis of schizophrenia or other psychosis, compared with the other groups. The hospitalization pattern for Operation Solomon 1990s immigrants fell between that of Operation Moses 1980s immigrants and Operation Moses immigrants in the 1990s. For immigrants from the FSU, the hospitalization rate was similar to that of Israel born 1990s and Operation Moses immigrants in the 1990s and much lower than that of Operation Solomon 1990s immigrants.Conclusions: Marked sociocultural differences between immigrants and the host society and the understanding of these differences by mental health professionals may influence rates and patterns of psychiatric hospitalization more than the immigration experience itself.</ab>
        <pubtype>Academic Journal</pubtype>
        <doctype>research</doctype>
        <doctype>Journal Article</doctype>
      </artinfo>
      <language>English</language>
    </controlInfo>
    <displayInfo>
      <pLink>
        <url>https://search.ebscohost.com/login.aspx?direct=true&amp;AuthType=sso&amp;db=ccm&amp;AN=105146668&amp;site=ehost-live&amp;custid=s2775460</url>
      </pLink>
    </displayInfo>
  </header>
</rec>
<rec resultID="28">
  <header shortDbName="ccm" longDbName="CINAHL Complete" uiTerm="106774560">
    <controlInfo>
      <bkinfo />
      <dissinfo />
      <jinfo>
        <jtl>Journal of Adolescent Health</jtl>
        <issn>1054139X</issn>
      </jinfo>
      <pubinfo>
        <dt year="2004" month="07" day="01">Jul2004</dt>
        <vid>35</vid>
        <iid>1</iid>
        <place>New York, New York</place>
      </pubinfo>
      <artinfo>
        <ui type="doi">10.1016/j.jadohealth.2003.08.005</ui>
        <ui type="pmid">NLM15193570</ui>
        <ppf>17</ppf>
        <ppct>9</ppct>
        <formats />
        <tig>
          <atl>Trauma and coping in Somali and Oromo refugee youth.</atl>
        </tig>
        <aug>
          <au>Halcón LL</au>
          <au>Robertson CL</au>
          <au>Savik K</au>
          <au>Johnson DR</au>
          <au>Spring MA</au>
          <au>Butcher JN</au>
          <au>Westermeyer JJ</au>
          <au>Jaranson JM</au>
          <affil>Assistant Professor, School of Nursing, University of Minnesota, 6-101 Weaver-Densford Hall, 308 Harvard St SE, Minneapolis, MN 55455; halco001@umn.edu</affil>
        </aug>
        <sug>
          <subj type="major">Coping</subj>
          <subj type="major">Refugees Minnesota</subj>
          <subj type="major">Torture Survivors Psychosocial Factors</subj>
          <subj type="major">War Psychosocial Factors</subj>
          <subj type="minor">Adult</subj>
          <subj type="minor">Analysis of Variance</subj>
          <subj type="minor">Checklists</subj>
          <subj type="minor">Chi Square Test</subj>
          <subj type="minor">Coefficient Alpha</subj>
          <subj type="minor">Cross Sectional Studies</subj>
          <subj type="minor">Data Analysis Software</subj>
          <subj type="minor">Ethiopia</subj>
          <subj type="minor">Female</subj>
          <subj type="minor">Funding Source</subj>
          <subj type="minor">Interviews</subj>
          <subj type="minor">Kruskal-Wallis Test</subj>
          <subj type="minor">Male</subj>
          <subj type="minor">Mann-Whitney U Test</subj>
          <subj type="minor">Minnesota</subj>
          <subj type="minor">Pearson's Correlation Coefficient</subj>
          <subj type="minor">Post Hoc Analysis</subj>
          <subj type="minor">Sex Factors</subj>
          <subj type="minor">Somalia</subj>
          <subj type="minor">Spearman's Rank Correlation Coefficient</subj>
          <subj type="minor">Stress Disorders, Post-Traumatic</subj>
          <subj type="minor">Surveys</subj>
          <subj type="minor">Two-Tailed Test</subj>
          <subj type="minor">Human</subj>
          <subj type="age">Adult: 19-44 years</subj>
          <subj type="gender">Female</subj>
          <subj type="gender">Male</subj>
        </sug>
        <ab>PURPOSE: To describe war-related trauma history, immigration factors, problems, and coping of Somali and Oromo refugee youth. METHODS: Analysis of a subset of participants (N = 338) aged 18-25 years from a population-based survey of Somali and Oromo refugees conducted in 2000-2002. Data included trauma history, life situation, and scales for physical (Cronbach alpha =.69), psychological (alpha =.56), and social problems (alpha =.69). Data were analyzed using Chi-square and Mann-Whitney U tests. RESULTS: Average emigration age was 14.8 years, with 4.2 years in transit and 2.0 years in the United States; 60% reported plans to return home to live. Two-thirds (66%) had less than a high school education, 49% had English language problems, 49% were employed (38% female vs. 57% male); 70% were single, with Somali females more likely than Oromo to be partnered and mothers (39% vs. 19%). There were significant ethnicity/gender differences for all problem scales. More females reported feeling alone (24% vs. 61%, p &lt;.001). Youth with symptoms of posttraumatic stress syndrome reported more traumatic events (mean number of events: 28 vs.16). Trauma history was strongly associated with physical, psychological, and social problems. Most frequent strategies to combat sadness were praying (55.3%), sleeping (39.9%), reading (32.3%), and talking to friends (27.8%). CONCLUSIONS: Many young Somali and Oromo immigrants to the United States experience life problems associated with war trauma and torture, but many others are coping well. The findings suggest a need to develop age-appropriate strategies to promote the health of refugee youth to facilitate their successful adaptation to adult life in the United States.</ab>
        <pubtype>Academic Journal</pubtype>
        <doctype>research</doctype>
        <doctype>tables/charts</doctype>
        <doctype>Journal Article</doctype>
      </artinfo>
      <language>English</language>
    </controlInfo>
    <displayInfo>
      <pLink>
        <url>https://search.ebscohost.com/login.aspx?direct=true&amp;AuthType=sso&amp;db=ccm&amp;AN=106774560&amp;site=ehost-live&amp;custid=s2775460</url>
      </pLink>
    </displayInfo>
  </header>
</rec>
<rec resultID="29">
  <header shortDbName="ccm" longDbName="CINAHL Complete" uiTerm="104366999">
    <controlInfo>
      <bkinfo />
      <dissinfo />
      <jinfo>
        <jtl>Social Psychiatry &amp; Psychiatric Epidemiology</jtl>
        <issn>09337954</issn>
      </jinfo>
      <pubinfo>
        <dt year="2012" month="10" day="01">Oct2012</dt>
        <vid>47</vid>
        <iid>10</iid>
        <place>, &lt;Blank&gt;</place>
      </pubinfo>
      <artinfo>
        <ui type="doi">10.1007/s00127-011-0471-8</ui>
        <ui type="pmid">NLM22249804</ui>
        <ppf>1649</ppf>
        <ppct>8</ppct>
        <formats />
        <tig>
          <atl>Khat use among Somali mental health service users in South London.</atl>
        </tig>
        <aug>
          <au>Tulloch AD</au>
          <au>Frayn E</au>
          <au>Craig TK</au>
          <au>Nicholson TR</au>
          <au>Tulloch, Alex D</au>
          <au>Frayn, Elizabeth</au>
          <au>Craig, Thomas K J</au>
          <au>Nicholson, Timothy R J</au>
          <affil>Institute of Psychiatry, King's College London, De Crespigny Park, Denmark Hill, London, SE5 8AF, UK</affil>
        </aug>
        <sug>
          <subj type="major">Plants Adverse Effects</subj>
          <subj type="major">Mental Health Services Utilization</subj>
          <subj type="major">Psychoses, Substance-Induced Ethnology</subj>
          <subj type="major">Psychotropic Drugs Adverse Effects</subj>
          <subj type="minor">Adolescence</subj>
          <subj type="minor">Adult</subj>
          <subj type="minor">Aged</subj>
          <subj type="minor">Cross Sectional Studies</subj>
          <subj type="minor">Female</subj>
          <subj type="minor">Human</subj>
          <subj type="minor">International Classification of Diseases</subj>
          <subj type="minor">Logistic Regression</subj>
          <subj type="minor">England</subj>
          <subj type="minor">Male</subj>
          <subj type="minor">Middle Age</subj>
          <subj type="minor">Plant Leaves</subj>
          <subj type="minor">Prevalence</subj>
          <subj type="minor">Psychoses, Substance-Induced Psychosocial Factors</subj>
          <subj type="minor">Risk Factors</subj>
          <subj type="minor">Socioeconomic Factors</subj>
          <subj type="minor">Somalia Ethnology</subj>
          <subj type="minor">Young Adult</subj>
          <subj type="age">Adolescent: 13-18 years</subj>
          <subj type="age">Adult: 19-44 years</subj>
          <subj type="age">Aged: 65+ years</subj>
          <subj type="age">Middle Aged: 45-64 years</subj>
          <subj type="gender">Female</subj>
          <subj type="gender">Male</subj>
        </sug>
        <ab>Purpose: Khat use has been suggested to be associated with psychosis, but its prevalence and associations among mental health service users have not been described in either traditional use countries or countries with immigrant populations from traditional use countries. We aimed to investigate the clinical and demographic associations of khat use in a sample of Somali users of mental health service users in South London.Methods: We used an electronic case register of 150,000 mental health patients to investigate the associations of khat use among all 240 Somali patients in the database. We used logistic regression to generate adjusted estimates for a range of exposure variables and used multiple imputation as a principled approach to missing data.Results: Khat use or non-use was recorded for 172 patients (72% of the total), of whom 80 (47%) were current users. Khat use was very strongly associated with ICD-10 primary diagnosis of schizophrenia, psychosis or drug and alcohol disorder (compared to ICD-10 F43 stress-related disorders and other non-psychotic disorders), male gender, harmful or dependent use of alcohol, and detention under the Mental Health Act.Conclusions: Recording and monitoring of khat use need to be more consistent in clinical settings, and further studies are required to investigate the much higher rates of use among those with psychotic disorders compared to non-psychotic disorders.</ab>
        <pubtype>Academic Journal</pubtype>
        <doctype>research</doctype>
        <doctype>Journal Article</doctype>
      </artinfo>
      <language>English</language>
    </controlInfo>
    <displayInfo>
      <pLink>
        <url>https://search.ebscohost.com/login.aspx?direct=true&amp;AuthType=sso&amp;db=ccm&amp;AN=104366999&amp;site=ehost-live&amp;custid=s2775460</url>
      </pLink>
    </displayInfo>
  </header>
</rec>
<rec resultID="30">
  <header shortDbName="ccm" longDbName="CINAHL Complete" uiTerm="117342746">
    <controlInfo>
      <bkinfo />
      <dissinfo />
      <jinfo>
        <jtl>American Journal of Psychiatry</jtl>
        <issn>0002953X</issn>
      </jinfo>
      <pubinfo>
        <dt year="2016" month="04" day="01">Apr2016</dt>
        <vid>173</vid>
        <iid>4</iid>
        <place>Arlington, Virginia</place>
      </pubinfo>
      <artinfo>
        <ui type="doi">10.1176/appi.ajp.2015.15101281</ui>
        <ui type="pmid">NLM27035532</ui>
        <ppf>330</ppf>
        <ppct>2</ppct>
        <formats />
        <tig>
          <atl>Trauma and Depression in Ethiopian Women Returning From Middle Eastern Countries.</atl>
        </tig>
        <aug>
          <au>Getnet, Berhanie</au>
          <au>Fekadu, Abebe</au>
          <au>Getnet, Asfaw</au>
          <au>Wondie, Yemataw</au>
        </aug>
        <sug>
          <subj type="major">Stress Disorders, Post-Traumatic Psychosocial Factors</subj>
          <subj type="major">Women Psychosocial Factors</subj>
          <subj type="major">Depression Psychosocial Factors</subj>
          <subj type="major">Transients and Migrants Psychosocial Factors</subj>
          <subj type="major">Sexual Abuse Psychosocial Factors</subj>
          <subj type="major">Workplace Violence Psychosocial Factors</subj>
          <subj type="minor">Young Adult</subj>
          <subj type="minor">Somatoform Disorders Psychosocial Factors</subj>
          <subj type="minor">Female</subj>
          <subj type="minor">Adult</subj>
          <subj type="minor">United Arab Emirates</subj>
          <subj type="minor">Ethiopia Ethnology</subj>
          <subj type="minor">Lebanon</subj>
          <subj type="age">Adult: 19-44 years</subj>
          <subj type="gender">Female</subj>
        </sug>
        <ab>The article focuses on the trauma and depression faced by Ethiopian women who retrn from Middle Eastern countries. It cites the case of a a 27-year-old woman who narrated her experience in working in Beirut, Lebanon and Dubai, United Arab Emirates, where in she encountered several instances of emotional abuse and developed self-hatred. It also recommends the importance of policy implications in creating rehabilitation programs to the returnee women.</ab>
        <pubtype>Academic Journal</pubtype>
        <doctype>Journal Article</doctype>
      </artinfo>
      <language>English</language>
    </controlInfo>
    <displayInfo>
      <pLink>
        <url>https://search.ebscohost.com/login.aspx?direct=true&amp;AuthType=sso&amp;db=ccm&amp;AN=117342746&amp;site=ehost-live&amp;custid=s2775460</url>
      </pLink>
    </displayInfo>
  </header>
</rec>
<rec resultID="31">
  <header shortDbName="ccm" longDbName="CINAHL Complete" uiTerm="124927481">
    <controlInfo>
      <bkinfo />
      <dissinfo />
      <jinfo>
        <jtl>BMC Public Health</jtl>
        <issn>14712458</issn>
      </jinfo>
      <pubinfo>
        <dt year="2017" month="07" day="05">7/5/2017</dt>
        <vid>17</vid>
      </pubinfo>
      <artinfo>
        <ui type="doi">10.1186/s12889-017-4350-4</ui>
        <ui type="pmid">NLM28832283</ui>
        <ppf>548</ppf>
        <ppct>1</ppct>
        <formats />
        <tig>
          <atl>Alcohol use and sexual risk behaviour among men and women in inner-city Johannesburg, South Africa.</atl>
        </tig>
        <aug>
          <au>Bello, Braimoh</au>
          <au>Moultrie, Harry</au>
          <au>Somji, Aleefia</au>
          <au>Chersich, Matthew F</au>
          <au>Watts, Charlotte</au>
          <au>Delany-Moretlwe, Sinead</au>
          <affil>Wits RHI, Faculty of Health Sciences, University of the Witwatersrand, Johannesburg, South Africa</affil>
        </aug>
        <sug>
          <subj type="major">Alcoholic Intoxication Complications</subj>
          <subj type="major">Alcoholism Complications</subj>
          <subj type="major">Risk Taking Behavior</subj>
          <subj type="major">Sexuality</subj>
          <subj type="major">Alcohol Drinking</subj>
          <subj type="major">Sexual Abuse</subj>
          <subj type="major">HIV Infections Epidemiology</subj>
          <subj type="minor">Alcoholic Intoxication Epidemiology</subj>
          <subj type="minor">Alcohol Drinking Epidemiology</subj>
          <subj type="minor">Male</subj>
          <subj type="minor">Alcoholism Epidemiology</subj>
          <subj type="minor">Adult</subj>
          <subj type="minor">Logistic Regression</subj>
          <subj type="minor">Ethanol Adverse Effects</subj>
          <subj type="minor">Adolescence</subj>
          <subj type="minor">Unsafe Sex</subj>
          <subj type="minor">Transients and Migrants</subj>
          <subj type="minor">Female</subj>
          <subj type="minor">Young Adult</subj>
          <subj type="minor">Middle Age</subj>
          <subj type="minor">Sexual Partners</subj>
          <subj type="minor">South Africa</subj>
          <subj type="minor">Human</subj>
          <subj type="age">Adult: 19-44 years</subj>
          <subj type="age">Adolescent: 13-18 years</subj>
          <subj type="age">Middle Aged: 45-64 years</subj>
          <subj type="gender">Male</subj>
          <subj type="gender">Female</subj>
        </sug>
        <ab>Background: Alcohol misuse is a key factor underlying the remarkable vulnerability to HIV infection among men and women in sub-Saharan Africa, especially within urban settings. Its effects, however, vary by type of drinking, population group and are modified by socio-cultural co-factors.Methods: We interviewed a random sample of 1465 men living in single-sex hostels and 1008 women in adjacent informal settlements in inner-city, Johannesburg, South Africa. Being drunk in the past week was used as an indicator of heavy episodic drinking, and frequency of drinking and number of alcohol units/week used as measures of volume. Associations between dimensions of alcohol use (current drinking, volume of alcohol consumed and heavy episodic drinking patterns) and sexual behaviours were assessed using multivariate logistic regression.Results: Most participants were internal migrants from KwaZulu Natal province. About half of men were current drinkers, as were 13% of women. Of current male drinkers, 18% drank daily and 23% were drunk in the past week (women: 14% and 29% respectively). Among men, associations between heavy episodic drinking and sexual behaviour were especially pronounced. Compared with non-drinkers, episodic ones were 2.6 fold more likely to have transactional sex (95%CI = 1.7-4.1) and 2.2 fold more likely to have a concurrent partner (95%CI = 1.5-3.2). Alcohol use in men, regardless of measure, was strongly associated with having used physical force to have sex. Overall effects of alcohol on sexual behaviour were larger in women than men, and associations were detected between all alcohol measures in women, and concurrency, transactional sex and having been forced to have sex.Conclusions: Alcohol use and sexual behaviours are strongly linked among male and female migrant populations in inner-city Johannesburg. More rigorous interventions at both local and macro level are needed to alleviate alcohol harms and mitigate the alcohol-HIV nexus, especially among already vulnerable groups. These should target the specific dimensions of alcohol use that are harmful, assist women who drink to do so more safely and address the linkages between alcohol and sexual violence.</ab>
        <pubtype>Academic Journal</pubtype>
        <doctype>research</doctype>
        <doctype>Journal Article</doctype>
      </artinfo>
      <language>English</language>
    </controlInfo>
    <displayInfo>
      <pLink>
        <url>https://search.ebscohost.com/login.aspx?direct=true&amp;AuthType=sso&amp;db=ccm&amp;AN=124927481&amp;site=ehost-live&amp;custid=s2775460</url>
      </pLink>
    </displayInfo>
  </header>
</rec>
<rec resultID="32">
  <header shortDbName="ccm" longDbName="CINAHL Complete" uiTerm="109755593">
    <controlInfo>
      <bkinfo />
      <dissinfo />
      <jinfo>
        <jtl>BMC Public Health</jtl>
        <issn>14712458</issn>
      </jinfo>
      <pubinfo>
        <dt year="2014" month="01" day="01">2014</dt>
        <vid>14</vid>
        <iid>1</iid>
      </pubinfo>
      <artinfo>
        <ui type="doi">10.1186/1471-2458-14-892</ui>
        <ui type="pmid">NLM25174960</ui>
        <ppf>892</ppf>
        <ppct>1</ppct>
        <formats />
        <tig>
          <atl>Violence and reproductive health preceding flight from war: accounts from Somali born women in Sweden.</atl>
        </tig>
        <aug>
          <au>Byrskog, Ulrika</au>
          <au>Olsson, Pia</au>
          <au>Essén, Birgitta</au>
          <au>Allvin, Marie Klingberg</au>
          <affil>School of Education, Health and Social Studies, Dalarna University, S-791 88 Falun, Sweden. uby@du.se.</affil>
        </aug>
        <sug>
          <subj type="major">Refugees Psychosocial Factors</subj>
          <subj type="major">Reproductive Health</subj>
          <subj type="major">Family Planning</subj>
          <subj type="major">Stress, Psychological Etiology</subj>
          <subj type="major">Transients and Migrants Psychosocial Factors</subj>
          <subj type="major">Violence Psychosocial Factors</subj>
          <subj type="major">War</subj>
          <subj type="minor">Adolescence</subj>
          <subj type="minor">Adult</subj>
          <subj type="minor">Black Persons</subj>
          <subj type="minor">Female</subj>
          <subj type="minor">Health</subj>
          <subj type="minor">Health Services Accessibility</subj>
          <subj type="minor">Human Rights</subj>
          <subj type="minor">Human</subj>
          <subj type="minor">Middle Age</subj>
          <subj type="minor">Pregnancy</subj>
          <subj type="minor">Rape</subj>
          <subj type="minor">Residence Characteristics</subj>
          <subj type="minor">Self Disclosure</subj>
          <subj type="minor">Somalia Ethnology</subj>
          <subj type="minor">Intimate Partner Violence Psychosocial Factors</subj>
          <subj type="minor">Sweden</subj>
          <subj type="minor">Young Adult</subj>
          <subj type="age">Adolescent: 13-18 years</subj>
          <subj type="age">Adult: 19-44 years</subj>
          <subj type="age">Middle Aged: 45-64 years</subj>
          <subj type="gender">Female</subj>
        </sug>
        <ab>Background: Political violence and war are push factors for migration and social determinants of health among migrants. Somali migration to Sweden has increased threefold since 2004, and now comprises refugees with more than 20 years of war experiences. Health is influenced by earlier life experiences with adverse sexual and reproductive health, violence, and mental distress being linked. Adverse pregnancy outcomes are reported among Somali born refugees in high-income countries. The aim of this study was to explore experiences and perceptions on war, violence, and reproductive health before migration among Somali born women in Sweden.Method: Qualitative semi-structured individual interviews were conducted with 17 Somali born refugee women of fertile age living in Sweden. Thematic analysis was applied.Results: Before migration, widespread war-related violence in the community had created fear, separation, and interruption in daily life in Somalia, and power based restrictions limited access to reproductive health services. The lack of justice and support for women exposed to non-partner sexual violence or intimate partner violence reinforced the risk of shame, stigmatization, and silence. Social networks, stoicism, and faith constituted survival strategies in the context of war.Conclusions: Several factors reinforced non-disclosure of violence exposure among the Somali born women before migration. Therefore, violence-related illness might be overlooked in the health care system. Survival strategies shaped by war contain resources for resilience and enhancement of well-being and sexual and reproductive health and rights in receiving countries after migration.</ab>
        <pubtype>Academic Journal</pubtype>
        <doctype>research</doctype>
        <doctype>Journal Article</doctype>
      </artinfo>
      <language>English</language>
    </controlInfo>
    <displayInfo>
      <pLink>
        <url>https://search.ebscohost.com/login.aspx?direct=true&amp;AuthType=sso&amp;db=ccm&amp;AN=109755593&amp;site=ehost-live&amp;custid=s2775460</url>
      </pLink>
    </displayInfo>
  </header>
</rec>
<rec resultID="33">
  <header shortDbName="ccm" longDbName="CINAHL Complete" uiTerm="147318389">
    <controlInfo>
      <bkinfo />
      <dissinfo />
      <jinfo>
        <jtl>International Journal of Law &amp; Psychiatry</jtl>
        <issn>01602527</issn>
      </jinfo>
      <pubinfo>
        <dt year="2020" month="11" day="01">Nov2020</dt>
        <vid>73</vid>
      </pubinfo>
      <artinfo>
        <ui type="doi">10.1016/j.ijlp.2020.101633</ui>
        <ui type="pmid">NLM33188993</ui>
        <ppct>1</ppct>
        <formats />
        <tig>
          <atl>Psychiatric morbidity among adolescents and youth involved with the juvenile justice system in sub-Saharan Africa: Systematic scoping review of current studies and research gaps.</atl>
        </tig>
        <aug>
          <au>Atilola, Olayinka</au>
          <au>Abiri, Gbonjubola</au>
          <au>Ola, Bolanle</au>
          <affil>Department of Behavioural Medicine, Lagos State University Ojo, Lagos, Nigeria</affil>
        </aug>
        <sug>
          <subj type="major">Mental Disorders Epidemiology</subj>
          <subj type="major">Juvenile Delinquency Psychosocial Factors</subj>
          <subj type="minor">Adolescence</subj>
          <subj type="minor">Prevalence</subj>
          <subj type="minor">Male</subj>
          <subj type="minor">Female</subj>
          <subj type="minor">Child</subj>
          <subj type="minor">Morbidity</subj>
          <subj type="minor">Africa South of the Sahara</subj>
          <subj type="age">Adolescent: 13-18 years</subj>
          <subj type="age">Child: 6-12 years</subj>
          <subj type="gender">Male</subj>
          <subj type="gender">Female</subj>
        </sug>
        <ab>The current body of knowledge on the prevalence rate of psychiatric morbidity among adolescents and youth within the juvenile justice system in sub-Saharan Africa is yet to be systematically synthesized.. Consequently, African literature in the field has remained obscure, out of consideration in global discourses around the subject.; and incoherent to policy-makers. The situation has also hampered the identification of and filling of regional research-gaps in the field. The aim of this study, therefore, was to conduct a systematic scoping review of available data on psychiatric morbidity among adolescents and youth within the juvenile justice system in sub-Saharan Africa. The search was conducted using PubMed/MEDLINE, Science Direct, EMBASE, CINAHL and Psych Info. Additional searches were done in Google Scholar and African Journal Online (AJOL) databases. Twenty-six studies from 21 different research projects were identified. More than two-thirds were conducted in Nigeria and published within the last decade. Similar to what has been established around the world, the prevalence rate of psychiatric disorder was often very high, with a range of 59.7% - 63.0% among respondents. Key strengths of identified studies included use of standardized clinician-administered instruments for assessment and exploration of a wide range of psychiatric disorders. The main weaknesses in the studies included male gender-bias, lack of normative comparison groups, emphasis on custodial settings with little data on non-custodial systems, and considerable length of time-lag between the points of incarceration and psychiatric evaluation among the samples studied.. The study concluded that a modest number of studies have been conducted on psychiatric morbidity among justice-involved adolescents in sub-Saharan Africa, but there are still significant research gaps which could be bridged in order to aid context-appropriate interventions.</ab>
        <pubtype>Academic Journal</pubtype>
        <doctype>review</doctype>
        <doctype>Journal Article</doctype>
      </artinfo>
      <language>English</language>
    </controlInfo>
    <displayInfo>
      <pLink>
        <url>https://search.ebscohost.com/login.aspx?direct=true&amp;AuthType=sso&amp;db=ccm&amp;AN=147318389&amp;site=ehost-live&amp;custid=s2775460</url>
      </pLink>
    </displayInfo>
  </header>
</rec></records>
